# Supplementary material for: Benchmarking foundation models as feature extractors for weakly supervised computational pathology
Source: Nat Biomed Eng. 2025 Oct 1;10(6):1113–23. doi: 10.1038/s41551-025-01516-3 (PMC13279263; doi:10.1038/s41551-025-01516-3)
Supplement: Supplementary file 4 — Statistical source data. An Excel file containing the numerical data used to generate all graphs and heatmaps in the corresponding figure. The data are organized in separate worksheets that correspond to each figure panel. [file 41551_2025_1516_MOESM4_ESM.xlsx]

## Sheet: Cohort_Sizes
Figure 1 A – # Patients by Cohort
Cancer Type	Cohort	Number of Patients	Partition
BRCA	CPTAC-BRCA	120	Test
BRCA	IEO	451	Test
BRCA	TCGA-BRCA	1041	Training
CRC	CPTAC-COAD	110	Test
CRC	DACHS	2448	Test
CRC	TCGA-CRC	558	Training
GASTRIC	Bern	307	Test
GASTRIC	Kiel	320	Test
GASTRIC	TCGA-STAD	326	Training
NSCLC	CPTAC-LUAD	106	Test
NSCLC	CPTAC-LUSC	108	Test
NSCLC	TCGA-LUAD	461	Training
NSCLC	TCGA-LUSC	462	Training
Figure 1 A – # WSIs by Cohort
Cancer Type	Cohort	Number of WSIs	Partition
BRCA	CPTAC-BRCA	395	Test
BRCA	IEO	451	Test
BRCA	TCGA-BRCA	1112	Training
CRC	CPTAC-COAD	233	Test
CRC	DACHS	3604	Test
CRC	TCGA-CRC	566	Training
GASTRIC	Bern	501	Test
GASTRIC	Kiel	320	Test
GASTRIC	TCGA-STAD	350	Training
NSCLC	CPTAC-LUAD	498	Test
NSCLC	CPTAC-LUSC	478	Test
NSCLC	TCGA-LUAD	524	Training
NSCLC	TCGA-LUSC	496	Training

## Sheet: Average_AUROC
Figure 1 C Barplot	CONCH	Virchow2	ProvGigaPath	DinoSSLPath	H-optimus-0	UNI	Panakeia*	Virchow	CTransPath	Hibou-L	Hibou-B	BiomedCLIP	Kaiko	Phikon	PLIP
Morphology	0.765994	0.762773	0.724233	0.764277	0.746789	0.735135	0.730634	0.730047	0.724566	0.729732	0.727391	0.733166	0.707349	0.698691	0.698386
Biomarker	0.726168	0.73216	0.722228	0.702064	0.704686	0.712024	0.706015	0.685068	0.686569	0.685489	0.684032	0.667362	0.680724	0.665523	0.651622
Prognosis	0.631888	0.606537	0.587198	0.602773	0.585751	0.572176	0.586699	0.587301	0.577025	0.575429	0.57008	0.605194	0.55439	0.589755	0.567466
