# Supplementary material for: Benchmarking foundation models as feature extractors for weakly supervised computational pathology
Source: Nat Biomed Eng. 2025 Oct 1;10(6):1113–23. doi: 10.1038/s41551-025-01516-3 (PMC13279263; doi:10.1038/s41551-025-01516-3)
Supplement: Supplementary file 5 — Statistical source data. An Excel file containing the numerical data used to generate all graphs and heatmaps in the corresponding figure. The data are organized in separate worksheets that correspond to each figure panel. [file 41551_2025_1516_MOESM5_ESM.xlsx]

## Sheet: 2A_Top4_AUROC
Task	CONCH	Virchow2	ProvGigaPath	DinoSSLPath
KIEL_STAD_M_STATUS	0.544224	0.526274	0.534376	0.506792
DACHS_CRC_KRAS	0.534721	0.547883	0.5362	0.533338
IEO_BRCA_N_STATUS	0.575481	0.55847	0.549081	0.573873
CPTAC_LUAD_KRAS	0.581757	0.522889	0.552111	0.540034
CPTAC_CRC_Sidedness	0.613278	0.583832	0.571655	0.60289
CPTAC_CRC_N_STATUS	0.630026	0.615013	0.616402	0.594841
CPTAC_CRC_PIK3CA	0.617665	0.636782	0.619964	0.602783
DACHS_CRC_N_STATUS	0.648021	0.632989	0.622209	0.62096
KIEL_STAD_N_STATUS	0.631522	0.616924	0.657943	0.632616
CPTAC_CRC_KRAS	0.674286	0.613441	0.628008	0.637022
CPTAC_BRCA_PIK3CA	0.675417	0.610655	0.626444	0.633569
CPTAC_BRCA_ERBB2	0.688275	0.66186	0.562938	0.620216
DACHS_CRC_M_STATUS	0.675269	0.697332	0.63174	0.662344
DACHS_CRC_CIMP	0.671484	0.698943	0.692594	0.65021
BERN_STAD_N_STATUS	0.71867	0.598758	0.498635	0.627987
BERN_STAD_LAUREN	0.720555	0.729027	0.644662	0.705261
DACHS_CRC_Sidedness	0.707539	0.723064	0.706909	0.736509
DACHS_CRC_BRAF	0.708614	0.725489	0.741302	0.649243
CPTAC_CRC_BRAF	0.708571	0.724835	0.763956	0.753407
CPTAC_LUAD_STK11	0.727652	0.766667	0.748611	0.737374
CPTAC_LUAD_EGFR	0.711846	0.701634	0.769281	0.718056
CPTAC_LUAD_TP53	0.781961	0.752157	0.732478	0.719857
BERN_STAD_MSI	0.738697	0.795687	0.790903	0.685307
KIEL_STAD_LAUREN	0.795917	0.794557	0.711356	0.806003
CPTAC_BRCA_PGR	0.800114	0.796057	0.779371	0.806571
KIEL_STAD_MSI	0.731109	0.813374	0.778738	0.677917
DACHS_CRC_MSI	0.828881	0.862416	0.816061	0.833579
KIEL_STAD_EBV	0.87855	0.862767	0.877741	0.837932
CPTAC_BRCA_ESR1	0.820932	0.894659	0.817351	0.852485
CPTAC_CRC_MSI	0.916667	0.92284	0.888272	0.850309
NSCLC_Subtyping	0.99268	0.983386	0.986583	0.97072

## Sheet: 2B_Comparison
Task	CONCH	Concat	Avg-Pred	Virchow2
CRC_DACHS_KRAS	0.534721	0.535258	0.549144	0.547883
STAD_Kiel_M_STATUS	0.544224	0.557744	0.537224	0.526274
BRCA_IEO_N_STATUS	0.575481	0.571745	0.574428	0.55847
Lung_CPTAC_KRAS	0.581757	0.599324	0.576014	0.522889
CRC_CPTAC_LEFT_RIGHT	0.613278	0.61947	0.613003	0.583832
CRC_CPTAC_N_STATUS	0.630026	0.611971	0.638095	0.615013
CRC_CPTAC_PIK3CA	0.617665	0.642105	0.645977	0.636782
CRC_DACHS_N_STATUS	0.648021	0.63771	0.649866	0.632989
STAD_Kiel_N_STATUS	0.631522	0.620105	0.654946	0.616924
BRCA_CPTAC_PIK3CA	0.675417	0.662003	0.661682	0.610655
CRC_CPTAC_KRAS	0.674286	0.67493	0.68668	0.613441
BRCA_CPTAC_ERBB2	0.688275	0.651617	0.657008	0.66186
CRC_DACHS_M_STATUS	0.675269	0.678237	0.692091	0.697332
CRC_DACHS_CIMP	0.671484	0.684641	0.686804	0.698943
STAD_Bern_N_STATUS	0.71867	0.594866	0.611224	0.598758
Total	0.708066	0.710943	0.7204	0.705072
CRC_DACHS_LEFT_RIGHT	0.707539	0.731377	0.744267	0.723064
CRC_DACHS_BRAF	0.708614	0.756712	0.75453	0.725489
Lung_CPTAC_EGFR	0.711846	0.761928	0.760948	0.701634
CRC_CPTAC_BRAF	0.708571	0.734359	0.76967	0.724835
Lung_CPTAC_STK11	0.727652	0.759091	0.774495	0.766667
Lung_CPTAC_TP53	0.781961	0.764064	0.771907	0.752157
STAD_Bern_isMSIH	0.738697	0.762577	0.763076	0.795687
STAD_Kiel_isMSIH	0.731109	0.743598	0.774264	0.813374
BRCA_CPTAC_PGR	0.800114	0.807714	0.826743	0.796057
CRC_DACHS_isMSIH	0.828881	0.826826	0.858945	0.862416
STAD_Kiel_EBV	0.87855	0.88245	0.880574	0.862767
BRCA_CPTAC_ESR1	0.820932	0.846125	0.868231	0.894659
CRC_CPTAC_isMSIH	0.916667	0.90607	0.920062	0.92284
Lung_CPTAC_CANCER_TYPE	0.99268	0.992732	0.98971	0.983386

## Sheet: 2C_Morphology
Task	CONCH	DinoSSLPath	Virchow2	H-optimus-0	UNI	BiomedCLIP	Panakeia*	Virchow	Hibou-L	Hibou-B	CTransPath	ProvGigaPath	Kaiko	Phikon	PLIP
NSCLC Subtyping	0.99268	0.97072	0.983386	0.983421	0.976415	0.978721	0.951695	0.982075	0.970615	0.969672	0.982058	0.986583	0.972414	0.952446	0.974092
BERN STAD LAUREN	0.720555	0.705261	0.729027	0.6772	0.674646	0.680686	0.656958	0.680314	0.718225	0.679581	0.655981	0.644662	0.681257	0.646098	0.656523
KIEL STAD LAUREN	0.795917	0.806003	0.794557	0.754781	0.741579	0.772257	0.787877	0.804057	0.708738	0.744629	0.767198	0.711356	0.696902	0.705138	0.701759
CPTAC CRC Sidedness	0.613278	0.60289	0.583832	0.620846	0.622291	0.557757	0.538493	0.547781	0.59257	0.573856	0.568627	0.571655	0.525628	0.553285	0.545304
DACHS CRC Sidedness	0.707539	0.736509	0.723064	0.697698	0.660742	0.676409	0.718146	0.636007	0.658513	0.66922	0.648967	0.706909	0.660542	0.636486	0.614253
Average	0.765994	0.764277	0.762773	0.746789	0.735135	0.733166	0.730634	0.730047	0.729732	0.727391	0.724566	0.724233	0.707349	0.698691	0.698386

## Sheet: 2D_Biomarker
Task	Virchow2	CONCH	ProvGigaPath	UNI	Panakeia*	H-optimus-0	DinoSSLPath	CTransPath	Hibou-L	Virchow	Hibou-B	Kaiko	BiomedCLIP	Phikon	PLIP
CPTAC LUAD EGFR	0.701634	0.711846	0.769281	0.763562	0.701879	0.707925	0.718056	0.65915	0.714216	0.693056	0.702206	0.705147	0.658905	0.714052	0.635376
CPTAC LUAD KRAS	0.522889	0.581757	0.552111	0.569426	0.546368	0.528716	0.540034	0.560726	0.562416	0.498226	0.571959	0.540287	0.531588	0.541639	0.558699
CPTAC LUAD STK11	0.766667	0.727652	0.748611	0.743939	0.65	0.743939	0.737374	0.64154	0.580303	0.700253	0.618308	0.713258	0.57601	0.634848	0.574369
CPTAC LUAD TP53	0.752157	0.781961	0.732478	0.737683	0.718289	0.73262	0.719857	0.707308	0.738538	0.713868	0.718004	0.724421	0.714795	0.70025	0.67615
BERN STAD MSI	0.795687	0.738697	0.790903	0.72216	0.712982	0.746948	0.685307	0.711378	0.73802	0.722784	0.717936	0.774481	0.687784	0.700882	0.611815
KIEL STAD EBV	0.862767	0.87855	0.877741	0.862951	0.868469	0.854305	0.837932	0.850478	0.803974	0.837086	0.859272	0.726527	0.843617	0.796505	0.80596
KIEL STAD MSI	0.813374	0.731109	0.778738	0.707218	0.740134	0.741828	0.677917	0.69301	0.733384	0.714423	0.738996	0.756617	0.657591	0.692479	0.61757
CPTAC BRCA ERBB2	0.66186	0.688275	0.562938	0.58814	0.61469	0.57372	0.620216	0.592992	0.586792	0.529111	0.592318	0.619946	0.703774	0.507412	0.666038
CPTAC BRCA ESR1	0.894659	0.820932	0.817351	0.85866	0.876505	0.847669	0.852485	0.850262	0.898178	0.843532	0.874467	0.844396	0.847422	0.759555	0.820809
CPTAC BRCA PGR	0.796057	0.800114	0.779371	0.790343	0.836857	0.7824	0.806571	0.783771	0.75	0.776914	0.7672	0.793086	0.779714	0.727086	0.782971
CPTAC BRCA PIK3CA	0.610655	0.675417	0.626444	0.647818	0.649807	0.57009	0.633569	0.655905	0.608151	0.571181	0.57362	0.611232	0.716881	0.608023	0.673492
CPTAC CRC MSI	0.92284	0.916667	0.888272	0.901132	0.852778	0.885905	0.850309	0.878601	0.864712	0.860494	0.857716	0.842387	0.722942	0.872222	0.723354
CPTAC CRC BRAF	0.724835	0.708571	0.763956	0.751648	0.699927	0.77978	0.753407	0.646007	0.701832	0.669744	0.654505	0.614212	0.604396	0.678681	0.6063
CPTAC CRC KRAS	0.613441	0.674286	0.628008	0.604024	0.637264	0.568129	0.637022	0.631871	0.562897	0.578672	0.546157	0.539799	0.657223	0.57497	0.624628
CPTAC CRC PIK3CA	0.636782	0.617665	0.619964	0.606171	0.605445	0.605445	0.602783	0.576044	0.528978	0.57193	0.56588	0.566969	0.543255	0.586691	0.551482
DACHS CRC MSI	0.862416	0.828881	0.816061	0.818994	0.833978	0.801696	0.833579	0.820482	0.7864	0.854611	0.786189	0.776433	0.70548	0.774281	0.709503
DACHS CRC BRAF	0.725489	0.708614	0.741302	0.680172	0.669226	0.709885	0.649243	0.633151	0.709105	0.687277	0.705768	0.63511	0.616956	0.641541	0.667899
DACHS CRC KRAS	0.547883	0.534721	0.5362	0.543735	0.549777	0.547065	0.533338	0.524671	0.517023	0.509999	0.519457	0.515398	0.518174	0.533935	0.517481
DACHS CRC CIMP	0.698943	0.671484	0.692594	0.630675	0.649907	0.660968	0.65021	0.627459	0.639364	0.683141	0.626646	0.634045	0.593367	0.599886	0.556917
Average	0.73216	0.726168	0.722228	0.712024	0.706015	0.704686	0.702064	0.686569	0.685489	0.685068	0.684032	0.680724	0.667362	0.665523	0.651622

## Sheet: 2E_Prognosis
Task	CONCH	Virchow2	BiomedCLIP	DinoSSLPath	Phikon	Virchow	ProvGigaPath	Panakeia*	H-optimus-0	CTransPath	Hibou-L	UNI	Hibou-B	PLIP	Kaiko
BERN STAD N STATUS	0.71867	0.598758	0.622676	0.627987	0.574063	0.60613	0.498635	0.564809	0.570485	0.56206	0.583819	0.573323	0.560453	0.587603	0.583129
KIEL STAD N STATUS	0.631522	0.616924	0.631596	0.632616	0.614332	0.598649	0.657943	0.608062	0.577523	0.630989	0.5934	0.629206	0.632883	0.625878	0.608752
KIEL STAD M STATUS	0.544224	0.526274	0.492196	0.506792	0.591025	0.51302	0.534376	0.525071	0.537186	0.510906	0.53073	0.504209	0.465878	0.479537	0.515843
IEO BRCA N STATUS	0.575481	0.55847	0.592211	0.573873	0.564433	0.573822	0.549081	0.562549	0.54941	0.568043	0.558692	0.557326	0.565293	0.595723	0.558933
CPTAC CRC N STATUS	0.630026	0.615013	0.640146	0.594841	0.559854	0.568056	0.616402	0.574471	0.588294	0.572024	0.573611	0.526455	0.541865	0.54914	0.51918
DACHS CRC N STATUS	0.648021	0.632989	0.625073	0.62096	0.609028	0.594649	0.622209	0.6141	0.597321	0.594246	0.573889	0.585531	0.595719	0.571071	0.531017
DACHS CRC M STATUS	0.675269	0.697332	0.632462	0.662344	0.615553	0.65678	0.63174	0.657834	0.680039	0.600907	0.613861	0.629181	0.628469	0.563312	0.563876
Average	0.631888	0.606537	0.605194	0.602773	0.589755	0.587301	0.587198	0.586699	0.585751	0.577025	0.575429	0.572176	0.57008	0.567466	0.55439

## Sheet: 2F_TaskCounts_Summary
Model	Above 0.7	0.6 - 0.7	Below 0.6
CONCH	17	10	4
Virchow2	16	9	6
ProvGigaPath	15	9	7
DinoSSLPath	13	13	5
H-optimus-0	14	6	11
UNI	13	10	8
Panakeia*	12	12	7
Virchow	11	8	12
CTransPath	9	12	10
Hibou-L	14	4	13
BiomedCLIP	10	13	8
Kaiko	11	9	11
Phikon	10	10	11
PLIP	7	12	12

## Sheet: 2F_TaskCounts_Breakdown
Model	('Above 0.7', 'Morphology')	('Above 0.7', 'Biomarker')	('Above 0.7', 'Prognosis')	('0.6 - 0.7', 'Morphology')	('0.6 - 0.7', 'Biomarker')	('0.6 - 0.7', 'Prognosis')	('Below 0.6', 'Morphology')	('Below 0.6', 'Biomarker')	('Below 0.6', 'Prognosis')
BiomedCLIP	2	8	0	2	6	5	1	5	2
CONCH	4	12	1	1	5	4	0	2	2
CTransPath	2	7	0	2	8	2	1	4	5
DinoSSLPath	4	9	0	1	8	4	0	2	3
H-optimus-0	2	12	0	3	2	1	0	5	6
Hibou-L	3	11	0	1	2	1	1	6	6
Kaiko	1	10	0	3	5	1	1	4	6
PLIP	2	5	0	2	9	1	1	5	6
Panakeia*	3	9	0	1	8	3	1	2	4
Phikon	2	8	0	2	5	3	1	6	4
ProvGigaPath	3	12	0	1	4	4	1	3	3
UNI	2	11	0	3	5	2	0	3	5
Virchow	2	9	0	2	4	2	1	6	5
Virchow2	4	12	0	0	5	4	1	2	3
