# Supplementary material for: Benchmarking foundation models as feature extractors for weakly supervised computational pathology
Source: Nat Biomed Eng. 2025 Oct 1;10(6):1113–23. doi: 10.1038/s41551-025-01516-3 (PMC13279263; doi:10.1038/s41551-025-01516-3)
Supplement: Supplementary file 6 — Statistical source data. An Excel file containing the numerical data used to generate all graphs and heatmaps in the corresponding figure. The data are organized in separate worksheets that correspond to each figure panel. [file 41551_2025_1516_MOESM6_ESM.xlsx]

## Sheet: Figure 3A
Figure 3A: Data points for vision model pretraining diversity correlations.
Model	Task Category	Average Downstream Performance (AUROC)	Pretraining Dataset (k WSIs)	Pretraining Dataset (k Patients)	Pretraining Dataset (k Anatomic Tissue Sites)
bioptimus	Morphology	0.746789	500	333
ctranspath	Morphology	0.724566	32	13	25
hibou	Morphology	0.727391
phikon	Morphology	0.698691	6	5.6	13
prov-gigapath	Morphology	0.724233	171	30	31
uni	Morphology	0.735135	100		20
virchow-class	Morphology	0.730047	1488	120	17
hibou-l	Morphology	0.729732	1139	306
virchow2-class	Morphology	0.762773	3135	225	175
panakeia	Morphology	0.730634	6		2
kaiko	Morphology	0.707349	29	11	25
dinosslpath	Morphology	0.764277	37
bioptimus	Biomarker	0.704686	500	333
ctranspath	Biomarker	0.686569	32	13	25
hibou	Biomarker	0.684032
phikon	Biomarker	0.665523	6	5.6	13
prov-gigapath	Biomarker	0.722228	171	30	31
uni	Biomarker	0.712024	100		20
virchow-class	Biomarker	0.685068	1488	120	17
hibou-l	Biomarker	0.685489	1139	306
virchow2-class	Biomarker	0.73216	3135	225	175
panakeia	Biomarker	0.706015	6		2
kaiko	Biomarker	0.680724	29	11	25
dinosslpath	Biomarker	0.702064	37
bioptimus	Prognosis	0.585751	500	333
ctranspath	Prognosis	0.577025	32	13	25
hibou	Prognosis	0.57008
phikon	Prognosis	0.589755	6	5.6	13
prov-gigapath	Prognosis	0.587198	171	30	31
uni	Prognosis	0.572176	100		20
virchow-class	Prognosis	0.587301	1488	120	17
hibou-l	Prognosis	0.575429	1139	306
virchow2-class	Prognosis	0.606537	3135	225	175
panakeia	Prognosis	0.586699	6		2
kaiko	Prognosis	0.55439	29	11	25
dinosslpath	Prognosis	0.602773	37
bioptimus	BRCA	0.664658	500	333
ctranspath	BRCA	0.690195	32	13	25
hibou	BRCA	0.67458
phikon	BRCA	0.633302	6	5.6	13
prov-gigapath	BRCA	0.667037	171	30	31
uni	BRCA	0.688457	100		20
virchow-class	BRCA	0.658912	1488	120	17
hibou-l	BRCA	0.680363	1139	306
virchow2-class	BRCA	0.70434	3135	225	175
panakeia	BRCA	0.708082	6		2
kaiko	BRCA	0.685519	29	11	25
dinosslpath	BRCA	0.697343	37
bioptimus	LUNG	0.739324	500	333
ctranspath	LUNG	0.710157	32	13	25
hibou	LUNG	0.71603
phikon	LUNG	0.708647	6	5.6	13
prov-gigapath	LUNG	0.757813	171	30	31
uni	LUNG	0.758205	100		20
virchow-class	LUNG	0.717496	1488	120	17
hibou-l	LUNG	0.713218	1139	306
virchow2-class	LUNG	0.745346	3135	225	175
panakeia	LUNG	0.713646	6		2
kaiko	LUNG	0.731105	29	11	25
dinosslpath	LUNG	0.737208	37
bioptimus	STAD	0.682532	500	333
ctranspath	STAD	0.67275	32	13	25
hibou	STAD	0.674954
phikon	STAD	0.665065	6	5.6	13
prov-gigapath	STAD	0.686794	171	30	31
uni	STAD	0.676912	100		20
virchow-class	STAD	0.684558	1488	120	17
hibou-l	STAD	0.676286	1139	306
virchow2-class	STAD	0.717171	3135	225	175
panakeia	STAD	0.683045	6		2
kaiko	STAD	0.667938	29	11	25
dinosslpath	STAD	0.684977	37
bioptimus	CRC	0.672544	500	333
ctranspath	CRC	0.640235	32	13	25
hibou	CRC	0.636265
phikon	CRC	0.63357	6	5.6	13
prov-gigapath	CRC	0.679636	171	30	31
uni	CRC	0.658519	100		20
virchow-class	CRC	0.647626	1488	120	17
hibou-l	CRC	0.640212	1139	306
virchow2-class	CRC	0.691143	3135	225	175
panakeia	CRC	0.661642	6		2
kaiko	CRC	0.609584	29	11	25
dinosslpath	CRC	0.671341	37
bioptimus	All	0.684621	500	333
ctranspath	All	0.667962	32	13	25
hibou	All	0.665294
phikon	All	0.653764	6	5.6	13
prov-gigapath	All	0.69206	171	30	31
uni	All	0.684173	100		20
virchow-class	All	0.670246	1488	120	17
hibou-l	All	0.667772	1139	306
virchow2-class	All	0.708731	3135	225	175
panakeia	All	0.683043	6		2
kaiko	All	0.656491	29	11	25
dinosslpath	All	0.689678	37
Correlation Statistics
Correlation Attribute	Task Category	Pearson r	p-value
Pretraining Dataset (k WSIs)	Morphology	0.485992	0.129614
Pretraining Dataset (k WSIs)	Biomarker	0.408164	0.212684
Pretraining Dataset (k WSIs)	Prognosis	0.461902	0.152638
Pretraining Dataset (k WSIs)	BRCA	0.176555	0.603545
Pretraining Dataset (k WSIs)	LUNG	0.113132	0.740501
Pretraining Dataset (k WSIs)	STAD	0.811625	0.00241871
Pretraining Dataset (k WSIs)	CRC	0.419157	0.199413
Pretraining Dataset (k WSIs)	All	0.487148	0.128569
Pretraining Dataset (k Patients)	Morphology	0.725287	0.0417374
Pretraining Dataset (k Patients)	Biomarker	0.345442	0.401978
Pretraining Dataset (k Patients)	Prognosis	0.294627	0.478711
Pretraining Dataset (k Patients)	BRCA	0.223223	0.595152
Pretraining Dataset (k Patients)	LUNG	0.145903	0.730289
Pretraining Dataset (k Patients)	STAD	0.428872	0.289027
Pretraining Dataset (k Patients)	CRC	0.44844	0.2651
Pretraining Dataset (k Patients)	All	0.435624	0.280657
Pretraining Dataset (k Anatomic Tissue Sites)	Morphology	0.744345	0.0341735
Pretraining Dataset (k Anatomic Tissue Sites)	Biomarker	0.606467	0.110934
Pretraining Dataset (k Anatomic Tissue Sites)	Prognosis	0.579836	0.131912
Pretraining Dataset (k Anatomic Tissue Sites)	BRCA	0.375338	0.359544
Pretraining Dataset (k Anatomic Tissue Sites)	LUNG	0.369231	0.368041
Pretraining Dataset (k Anatomic Tissue Sites)	STAD	0.864144	0.00564729
Pretraining Dataset (k Anatomic Tissue Sites)	CRC	0.586678	0.126327
Pretraining Dataset (k Anatomic Tissue Sites)	All	0.68949	0.0584979

## Sheet: Figure 3B
Figure 3B: Data points for vision-language model pretraining diversity correlations.
Model	Task Category	Average Downstream Performance (AUROC)	Pretraining Dataset (M ICPs)
conch	Morphology	0.765994	1.2
biomedclip	Morphology	0.733166	15
plip	Morphology	0.698386	0.208
conch	Biomarker	0.726168	1.2
biomedclip	Biomarker	0.667362	15
plip	Biomarker	0.651622	0.208
conch	Prognosis	0.631888	1.2
biomedclip	Prognosis	0.605194	15
plip	Prognosis	0.567466	0.208
conch	BRCA	0.712044	1.2
biomedclip	BRCA	0.728	15
plip	BRCA	0.707807	0.208
conch	LUNG	0.759179	1.2
biomedclip	LUNG	0.692004	15
plip	LUNG	0.683737	0.208
conch	STAD	0.719906	1.2
biomedclip	STAD	0.67355	15
plip	STAD	0.635831	0.208
conch	CRC	0.687309	1.2
biomedclip	CRC	0.622588	15
plip	CRC	0.600049	0.208
conch	All	0.711303	1.2
biomedclip	All	0.663937	15
plip	All	0.640161	0.208
Correlation Statistics
Task Category	Pearson r	p-value
Morphology	0.0766125	0.951179
Biomarker	-0.258933	0.833258
Prognosis	0.157928	0.899037
BRCA	0.990177	0.0893048
LUNG	-0.355561	0.76858
STAD	0.000787159	0.999499
CRC	-0.210569	0.864936
All	-0.128771	0.917794

## Sheet: Figure 3C
Figure 3C: Data for correlation between cancer type-specific pretraining data percentage and downstream performance.
Cancer Type	Model	Percentage of Slides in Pretraining Dataset (%)	Average Downstream Performance (AUROC)
LUNG	ctranspath	8.4	0.710157
BRCA	ctranspath	7.5	0.690195
STAD	ctranspath	3.4	0.67275
CRC	ctranspath	11.7	0.640235
LUNG	phikon	9.7	0.708647
BRCA	phikon	8.8	0.633302
STAD	phikon	4	0.665065
CRC	phikon	5.7	0.63357
LUNG	uni	9.8	0.758205
BRCA	uni	3.3	0.688457
STAD	uni	6.7	0.676912
CRC	uni	8.3	0.658519
LUNG	kaiko	9.7	0.731105
BRCA	kaiko	8.8	0.685519
STAD	kaiko	4	0.667938
CRC	kaiko	5.7	0.609584
LUNG	prov-gigapath	45	0.757813
BRCA	prov-gigapath	2.7	0.667037
STAD	prov-gigapath	0.7	0.686794
CRC	prov-gigapath	30	0.679636
LUNG	virchow-class	6.1	0.717496
BRCA	virchow-class	25	0.658912
STAD	virchow-class	3.5	0.684558
CRC	virchow-class	3.2	0.647626
LUNG	virchow2-class	4	0.745346
BRCA	virchow2-class	19	0.70434
STAD	virchow2-class	3	0.717171
CRC	virchow2-class	6	0.691143
LUNG	panakeia	0	0.713646
BRCA	panakeia	82	0.708082
STAD	panakeia	0	0.683045
CRC	panakeia	18	0.661642
Correlation Statistics
Cancer Type	Pearson r	p-value
LUNG	0.548585	0.159139
BRCA	0.439593	0.275792
STAD	-0.278841	0.503642
CRC	0.447221	0.266561

## Sheet: Figure 3D
Figure 3D: Average AUROC across 29 tasks for models trained with reduced numbers of patients.
Model	Downstream Training Size	Average AUROC
300 patients	bioptimus	0.651716
150 patients	bioptimus	0.580226
75 patients	bioptimus	0.547002
300 patients	conch	0.672943
150 patients	conch	0.615401
75 patients	conch	0.57915
300 patients	ctranspath	0.629106
150 patients	ctranspath	0.571051
75 patients	ctranspath	0.541037
300 patients	hibou	0.637906
150 patients	hibou	0.572776
75 patients	hibou	0.556207
300 patients	hibou-l	0.623955
150 patients	hibou-l	0.575109
75 patients	hibou-l	0.538901
300 patients	kaiko	0.625076
150 patients	kaiko	0.58
75 patients	kaiko	0.54533
300 patients	madeleine	0.657432
150 patients	madeleine	0.612481
75 patients	madeleine	0.574135
300 patients	phikon	0.605789
150 patients	phikon	0.566762
75 patients	phikon	0.529824
300 patients	prism	0.655333
150 patients	prism	0.613775
75 patients	prism	0.580941
300 patients	prov-gigapath	0.654095
150 patients	prov-gigapath	0.595443
75 patients	prov-gigapath	0.545225
300 patients	prov-gigapath-slide	0.650515
150 patients	prov-gigapath-slide	0.592499
75 patients	prov-gigapath-slide	0.547143
300 patients	uni	0.661659
150 patients	uni	0.602728
75 patients	uni	0.564661
300 patients	virchow-class	0.631921
150 patients	virchow-class	0.565336
75 patients	virchow-class	0.543204
300 patients	virchow2-class	0.676062
150 patients	virchow2-class	0.6175
75 patients	virchow2-class	0.567391
300 patients	panakeia	0.642171
150 patients	panakeia	0.5803
75 patients	panakeia	0.550334
300 patients	chief	0.614041
150 patients	chief	0.55476
75 patients	chief	0.534886
300 patients	dinosslpath	0.645035
150 patients	dinosslpath	0.59171
75 patients	dinosslpath	0.554353
300 patients	biomedclip	0.611489
150 patients	biomedclip	0.559225
75 patients	biomedclip	0.551815
300 patients	plip	0.596899
150 patients	plip	0.549911
75 patients	plip	0.535639

## Sheet: Figure 3E
Figure 3E: Distribution of AUROC scores for each task and model, with varying downstream training sizes.
Task	Model	300 patients	150 patients	75 patients
BERN_STAD_ISMSIH	BiomedCLIP	0.656331	0.623327	0.637102
BERN_STAD_ISMSIH	CHIEF	0.742778	0.635213	0.591517
BERN_STAD_ISMSIH	CONCH	0.710452	0.693594	0.664368
BERN_STAD_ISMSIH	CTransPath	0.707404	0.565695	0.592676
BERN_STAD_ISMSIH	DinoSSLPath	0.672458	0.588951	0.613864
BERN_STAD_ISMSIH	H-optimus-0	0.70213	0.578883	0.626749
BERN_STAD_ISMSIH	Hibou-B	0.673314	0.671282	0.648721
BERN_STAD_ISMSIH	Hibou-L	0.686661	0.601925	0.631222
BERN_STAD_ISMSIH	Kaiko	0.69497	0.585957	0.704036
BERN_STAD_ISMSIH	MADELEINE	0.674401	0.666506	0.657186
BERN_STAD_ISMSIH	PLIP	0.600356	0.550459	0.554789
BERN_STAD_ISMSIH	PRISM	0.679658	0.580789	0.612866
BERN_STAD_ISMSIH	Panakeia*	0.692043	0.598343	0.667094
BERN_STAD_ISMSIH	Phikon	0.648062	0.615219	0.589682
BERN_STAD_ISMSIH	ProvGigaPath-S	0.717812	0.629849	0.64031
BERN_STAD_ISMSIH	ProvGigaPath-T	0.715442	0.591642	0.684149
BERN_STAD_ISMSIH	UNI	0.69894	0.617215	0.692774
BERN_STAD_ISMSIH	Virchow	0.667166	0.581484	0.580184
BERN_STAD_ISMSIH	Virchow2	0.754219	0.696053	0.702793
BERN_STAD_N_STATUS	BiomedCLIP	0.528771	0.539473	0.409342
BERN_STAD_N_STATUS	CHIEF	0.616605	0.587396	0.433309
BERN_STAD_N_STATUS	CONCH	0.66307	0.60476	0.355447
BERN_STAD_N_STATUS	CTransPath	0.556462	0.524504	0.384449
BERN_STAD_N_STATUS	DinoSSLPath	0.582823	0.523222	0.436452
BERN_STAD_N_STATUS	H-optimus-0	0.568022	0.438532	0.290702
BERN_STAD_N_STATUS	Hibou-B	0.534713	0.456536	0.367312
BERN_STAD_N_STATUS	Hibou-L	0.533146	0.443617	0.362828
BERN_STAD_N_STATUS	Kaiko	0.594472	0.53693	0.373323
BERN_STAD_N_STATUS	MADELEINE	0.628549	0.587928	0.394304
BERN_STAD_N_STATUS	PLIP	0.552777	0.519606	0.555191
BERN_STAD_N_STATUS	PRISM	0.648849	0.623178	0.515989
BERN_STAD_N_STATUS	Panakeia*	0.550441	0.5071	0.342469
BERN_STAD_N_STATUS	Phikon	0.53624	0.55935	0.363565
BERN_STAD_N_STATUS	ProvGigaPath-S	0.480384	0.427563	0.296526
BERN_STAD_N_STATUS	ProvGigaPath-T	0.46444	0.434501	0.299591
BERN_STAD_N_STATUS	UNI	0.59252	0.59184	0.381394
BERN_STAD_N_STATUS	Virchow	0.497719	0.492207	0.315565
BERN_STAD_N_STATUS	Virchow2	0.614319	0.51052	0.342252
CPTAC_BRCA_ERBB2	BiomedCLIP	0.564016	0.553504	0.549057
CPTAC_BRCA_ERBB2	CHIEF	0.459164	0.505121	0.539218
CPTAC_BRCA_ERBB2	CONCH	0.531536	0.461186	0.476685
CPTAC_BRCA_ERBB2	CTransPath	0.503235	0.468598	0.520889
CPTAC_BRCA_ERBB2	DinoSSLPath	0.52628	0.50593	0.464286
CPTAC_BRCA_ERBB2	H-optimus-0	0.496226	0.528437	0.493666
CPTAC_BRCA_ERBB2	Hibou-B	0.491375	0.532345	0.583827
CPTAC_BRCA_ERBB2	Hibou-L	0.606469	0.591779	0.538814
CPTAC_BRCA_ERBB2	Kaiko	0.540566	0.43814	0.504178
CPTAC_BRCA_ERBB2	MADELEINE	0.578302	0.545148	0.516442
CPTAC_BRCA_ERBB2	PLIP	0.533558	0.487197	0.506469
CPTAC_BRCA_ERBB2	PRISM	0.613208	0.606199	0.503774
CPTAC_BRCA_ERBB2	Panakeia*	0.539757	0.481267	0.534097
CPTAC_BRCA_ERBB2	Phikon	0.458086	0.474663	0.413073
CPTAC_BRCA_ERBB2	ProvGigaPath-S	0.542049	0.471698	0.547978
CPTAC_BRCA_ERBB2	ProvGigaPath-T	0.492453	0.45027	0.483154
CPTAC_BRCA_ERBB2	UNI	0.488005	0.537062	0.470889
CPTAC_BRCA_ERBB2	Virchow	0.484367	0.502291	0.511995
CPTAC_BRCA_ERBB2	Virchow2	0.510512	0.478841	0.484367
CPTAC_BRCA_ESR1	BiomedCLIP	0.779129	0.685458	0.653226
CPTAC_BRCA_ESR1	CHIEF	0.781538	0.657116	0.63075
CPTAC_BRCA_ESR1	CONCH	0.847113	0.794134	0.699228
CPTAC_BRCA_ESR1	CTransPath	0.822414	0.765236	0.574869
CPTAC_BRCA_ESR1	DinoSSLPath	0.843655	0.781414	0.699784
CPTAC_BRCA_ESR1	H-optimus-0	0.822044	0.735844	0.675332
CPTAC_BRCA_ESR1	Hibou-B	0.874591	0.837419	0.777092
CPTAC_BRCA_ESR1	Hibou-L	0.860451	0.771967	0.627231
CPTAC_BRCA_ESR1	Kaiko	0.878234	0.775548	0.625378
CPTAC_BRCA_ESR1	MADELEINE	0.817845	0.791232	0.703674
CPTAC_BRCA_ESR1	PLIP	0.769126	0.640383	0.583822
CPTAC_BRCA_ESR1	PRISM	0.818277	0.722136	0.720284
CPTAC_BRCA_ESR1	Panakeia*	0.859833	0.817722	0.752331
CPTAC_BRCA_ESR1	Phikon	0.743254	0.645199	0.56377
CPTAC_BRCA_ESR1	ProvGigaPath-S	0.823155	0.76468	0.572584
CPTAC_BRCA_ESR1	ProvGigaPath-T	0.828774	0.791602	0.542266
CPTAC_BRCA_ESR1	UNI	0.876999	0.83322	0.709416
CPTAC_BRCA_ESR1	Virchow	0.786663	0.634764	0.543933
CPTAC_BRCA_ESR1	Virchow2	0.898117	0.870207	0.809077
CPTAC_BRCA_PGR	BiomedCLIP	0.738286	0.636457	0.651029
CPTAC_BRCA_PGR	CHIEF	0.698971	0.612229	0.573657
CPTAC_BRCA_PGR	CONCH	0.776171	0.682057	0.708629
CPTAC_BRCA_PGR	CTransPath	0.732286	0.620629	0.633829
CPTAC_BRCA_PGR	DinoSSLPath	0.747829	0.614857	0.675086
CPTAC_BRCA_PGR	H-optimus-0	0.7452	0.527086	0.544057
CPTAC_BRCA_PGR	Hibou-B	0.708171	0.525657	0.5296
CPTAC_BRCA_PGR	Hibou-L	0.639771	0.618171	0.558343
CPTAC_BRCA_PGR	Kaiko	0.683086	0.5424	0.654171
CPTAC_BRCA_PGR	MADELEINE	0.758686	0.677314	0.625886
CPTAC_BRCA_PGR	PLIP	0.698743	0.559714	0.583314
CPTAC_BRCA_PGR	PRISM	0.706629	0.705314	0.703086
CPTAC_BRCA_PGR	Panakeia*	0.768114	0.561657	0.593829
CPTAC_BRCA_PGR	Phikon	0.566229	0.544686	0.530171
CPTAC_BRCA_PGR	ProvGigaPath-S	0.740971	0.578286	0.556
CPTAC_BRCA_PGR	ProvGigaPath-T	0.699029	0.563943	0.543029
CPTAC_BRCA_PGR	UNI	0.762286	0.599943	0.622114
CPTAC_BRCA_PGR	Virchow	0.700629	0.6144	0.619429
CPTAC_BRCA_PGR	Virchow2	0.739714	0.693943	0.678857
CPTAC_BRCA_PIK3CA	BiomedCLIP	0.460526	0.422786	0.438447
CPTAC_BRCA_PIK3CA	CHIEF	0.492234	0.497754	0.407766
CPTAC_BRCA_PIK3CA	CONCH	0.482413	0.437933	0.464763
CPTAC_BRCA_PIK3CA	CTransPath	0.587099	0.458087	0.4638
CPTAC_BRCA_PIK3CA	DinoSSLPath	0.518999	0.477407	0.510013
CPTAC_BRCA_PIK3CA	H-optimus-0	0.487356	0.47009	0.485366
CPTAC_BRCA_PIK3CA	Hibou-B	0.46534	0.562323	0.467843
CPTAC_BRCA_PIK3CA	Hibou-L	0.506418	0.498203	0.450706
CPTAC_BRCA_PIK3CA	Kaiko	0.443132	0.527792	0.462709
CPTAC_BRCA_PIK3CA	MADELEINE	0.518036	0.50751	0.480167
CPTAC_BRCA_PIK3CA	PLIP	0.478626	0.493902	0.437741
CPTAC_BRCA_PIK3CA	PRISM	0.625995	0.549101	0.585558
CPTAC_BRCA_PIK3CA	Panakeia*	0.557445	0.521951	0.411874
CPTAC_BRCA_PIK3CA	Phikon	0.520796	0.516175	0.441271
CPTAC_BRCA_PIK3CA	ProvGigaPath-S	0.451027	0.510462	0.452246
CPTAC_BRCA_PIK3CA	ProvGigaPath-T	0.518293	0.511746	0.394801
CPTAC_BRCA_PIK3CA	UNI	0.576829	0.446598	0.443261
CPTAC_BRCA_PIK3CA	Virchow	0.471887	0.488447	0.467137
CPTAC_BRCA_PIK3CA	Virchow2	0.567843	0.534788	0.489345
CPTAC_CRC_BRAF	BiomedCLIP	0.471941	0.465201	0.570549
CPTAC_CRC_BRAF	CHIEF	0.642491	0.642051	0.570989
CPTAC_CRC_BRAF	CONCH	0.645714	0.644982	0.667839
CPTAC_CRC_BRAF	CTransPath	0.713407	0.638388	0.535385
CPTAC_CRC_BRAF	DinoSSLPath	0.62359	0.612454	0.544322
CPTAC_CRC_BRAF	H-optimus-0	0.585348	0.568791	0.499634
CPTAC_CRC_BRAF	Hibou-B	0.555165	0.580366	0.588425
CPTAC_CRC_BRAF	Hibou-L	0.483663	0.530696	0.568645
CPTAC_CRC_BRAF	Kaiko	0.554432	0.618755	0.480733
CPTAC_CRC_BRAF	MADELEINE	0.563956	0.609524	0.522784
CPTAC_CRC_BRAF	PLIP	0.519707	0.522344	0.500806
CPTAC_CRC_BRAF	PRISM	0.549011	0.592234	0.524103
CPTAC_CRC_BRAF	Panakeia*	0.588278	0.697582	0.563223
CPTAC_CRC_BRAF	Phikon	0.500952	0.524103	0.449963
CPTAC_CRC_BRAF	ProvGigaPath-S	0.619487	0.605275	0.570989
CPTAC_CRC_BRAF	ProvGigaPath-T	0.661832	0.631795	0.594579
CPTAC_CRC_BRAF	UNI	0.588718	0.688645	0.613333
CPTAC_CRC_BRAF	Virchow	0.558535	0.566886	0.483663
CPTAC_CRC_BRAF	Virchow2	0.604103	0.592674	0.492015
CPTAC_CRC_ISMSIH	BiomedCLIP	0.70679	0.41677	0.500617
CPTAC_CRC_ISMSIH	CHIEF	0.816255	0.556481	0.473148
CPTAC_CRC_ISMSIH	CONCH	0.831584	0.737757	0.565535
CPTAC_CRC_ISMSIH	CTransPath	0.771914	0.519522	0.514198
CPTAC_CRC_ISMSIH	DinoSSLPath	0.834362	0.578395	0.392284
CPTAC_CRC_ISMSIH	H-optimus-0	0.876955	0.673148	0.425309
CPTAC_CRC_ISMSIH	Hibou-B	0.806996	0.507716	0.451955
CPTAC_CRC_ISMSIH	Hibou-L	0.849794	0.649588	0.513169
CPTAC_CRC_ISMSIH	Kaiko	0.796605	0.625514	0.462037
CPTAC_CRC_ISMSIH	MADELEINE	0.798251	0.713786	0.632613
CPTAC_CRC_ISMSIH	PLIP	0.742181	0.523868	0.528729
CPTAC_CRC_ISMSIH	PRISM	0.821914	0.819547	0.515123
CPTAC_CRC_ISMSIH	Panakeia*	0.828292	0.606481	0.539918
CPTAC_CRC_ISMSIH	Phikon	0.791358	0.58179	0.465021
CPTAC_CRC_ISMSIH	ProvGigaPath-S	0.849691	0.631996	0.466358
CPTAC_CRC_ISMSIH	ProvGigaPath-T	0.868313	0.746399	0.526852
CPTAC_CRC_ISMSIH	UNI	0.871914	0.71821	0.460391
CPTAC_CRC_ISMSIH	Virchow	0.829321	0.612551	0.529012
CPTAC_CRC_ISMSIH	Virchow2	0.848868	0.678807	0.533848
CPTAC_CRC_KRAS	BiomedCLIP	0.594286	0.540443	0.502857
CPTAC_CRC_KRAS	CHIEF	0.560241	0.470181	0.510262
CPTAC_CRC_KRAS	CONCH	0.680322	0.596378	0.533441
CPTAC_CRC_KRAS	CTransPath	0.537545	0.489658	0.529577
CPTAC_CRC_KRAS	DinoSSLPath	0.573521	0.590342	0.545674
CPTAC_CRC_KRAS	H-optimus-0	0.602012	0.548732	0.4866
CPTAC_CRC_KRAS	Hibou-B	0.504306	0.484829	0.528451
CPTAC_CRC_KRAS	Hibou-L	0.569416	0.589457	0.454245
CPTAC_CRC_KRAS	Kaiko	0.536258	0.507606	0.466237
CPTAC_CRC_KRAS	MADELEINE	0.599598	0.629054	0.568129
CPTAC_CRC_KRAS	PLIP	0.577143	0.498511	0.506962
CPTAC_CRC_KRAS	PRISM	0.555895	0.483219	0.508169
CPTAC_CRC_KRAS	Panakeia*	0.50326	0.478793	0.487243
CPTAC_CRC_KRAS	Phikon	0.564829	0.505191	0.493038
CPTAC_CRC_KRAS	ProvGigaPath-S	0.57167	0.56499	0.443139
CPTAC_CRC_KRAS	ProvGigaPath-T	0.58833	0.506801	0.449577
CPTAC_CRC_KRAS	UNI	0.637264	0.518712	0.463984
CPTAC_CRC_KRAS	Virchow	0.566439	0.534165	0.491107
CPTAC_CRC_KRAS	Virchow2	0.596539	0.580443	0.514125
CPTAC_CRC_LEFT_RIGHT	BiomedCLIP	0.50258	0.461988	0.469143
CPTAC_CRC_LEFT_RIGHT	CHIEF	0.53065	0.49625	0.467699
CPTAC_CRC_LEFT_RIGHT	CONCH	0.578466	0.584658	0.561128
CPTAC_CRC_LEFT_RIGHT	CTransPath	0.570554	0.513519	0.466254
CPTAC_CRC_LEFT_RIGHT	DinoSSLPath	0.561748	0.538218	0.446233
CPTAC_CRC_LEFT_RIGHT	H-optimus-0	0.558308	0.536017	0.499622
CPTAC_CRC_LEFT_RIGHT	Hibou-B	0.554386	0.5215	0.490058
CPTAC_CRC_LEFT_RIGHT	Hibou-L	0.566976	0.566357	0.528655
CPTAC_CRC_LEFT_RIGHT	Kaiko	0.527417	0.537668	0.502442
CPTAC_CRC_LEFT_RIGHT	MADELEINE	0.539525	0.5484	0.532989
CPTAC_CRC_LEFT_RIGHT	PLIP	0.521018	0.499484	0.477055
CPTAC_CRC_LEFT_RIGHT	PRISM	0.529412	0.553354	0.55129
CPTAC_CRC_LEFT_RIGHT	Panakeia*	0.524871	0.475955	0.484417
CPTAC_CRC_LEFT_RIGHT	Phikon	0.533677	0.555762	0.504713
CPTAC_CRC_LEFT_RIGHT	ProvGigaPath-S	0.571792	0.555968	0.537599
CPTAC_CRC_LEFT_RIGHT	ProvGigaPath-T	0.551084	0.544066	0.549983
CPTAC_CRC_LEFT_RIGHT	UNI	0.577778	0.590299	0.550533
CPTAC_CRC_LEFT_RIGHT	Virchow	0.5484	0.554524	0.516477
CPTAC_CRC_LEFT_RIGHT	Virchow2	0.580117	0.557138	0.506364
CPTAC_CRC_N_STATUS	BiomedCLIP	0.593254	0.515939	0.573214
CPTAC_CRC_N_STATUS	CHIEF	0.55668	0.465807	0.502712
CPTAC_CRC_N_STATUS	CONCH	0.595304	0.507407	0.55119
CPTAC_CRC_N_STATUS	CTransPath	0.51918	0.529431	0.549405
CPTAC_CRC_N_STATUS	DinoSSLPath	0.555357	0.552513	0.543254
CPTAC_CRC_N_STATUS	H-optimus-0	0.569114	0.539087	0.5625
CPTAC_CRC_N_STATUS	Hibou-B	0.612235	0.527579	0.572354
CPTAC_CRC_N_STATUS	Hibou-L	0.512302	0.482474	0.529762
CPTAC_CRC_N_STATUS	Kaiko	0.562897	0.532937	0.546429
CPTAC_CRC_N_STATUS	MADELEINE	0.569974	0.504233	0.530423
CPTAC_CRC_N_STATUS	PLIP	0.544114	0.506812	0.537302
CPTAC_CRC_N_STATUS	PRISM	0.623942	0.584193	0.59332
CPTAC_CRC_N_STATUS	Panakeia*	0.561376	0.537566	0.555357
CPTAC_CRC_N_STATUS	Phikon	0.543717	0.556085	0.597685
CPTAC_CRC_N_STATUS	ProvGigaPath-S	0.563558	0.555357	0.570106
CPTAC_CRC_N_STATUS	ProvGigaPath-T	0.566071	0.506481	0.563492
CPTAC_CRC_N_STATUS	UNI	0.563029	0.541138	0.555489
CPTAC_CRC_N_STATUS	Virchow	0.542593	0.534392	0.537632
CPTAC_CRC_N_STATUS	Virchow2	0.581085	0.528108	0.599471
CPTAC_CRC_PIK3CA	BiomedCLIP	0.57314	0.523049	0.514822
CPTAC_CRC_PIK3CA	CHIEF	0.505263	0.461222	0.453842
CPTAC_CRC_PIK3CA	CONCH	0.568663	0.479129	0.498367
CPTAC_CRC_PIK3CA	CTransPath	0.52075	0.49268	0.513128
CPTAC_CRC_PIK3CA	DinoSSLPath	0.467151	0.511918	0.486872
CPTAC_CRC_PIK3CA	H-optimus-0	0.559589	0.491591	0.472958
CPTAC_CRC_PIK3CA	Hibou-B	0.53418	0.522081	0.468119
CPTAC_CRC_PIK3CA	Hibou-L	0.573866	0.507441	0.507441
CPTAC_CRC_PIK3CA	Kaiko	0.566243	0.555112	0.503085
CPTAC_CRC_PIK3CA	MADELEINE	0.567211	0.475741	0.482033
CPTAC_CRC_PIK3CA	PLIP	0.540714	0.513249	0.500907
CPTAC_CRC_PIK3CA	PRISM	0.485178	0.486509	0.454446
CPTAC_CRC_PIK3CA	Panakeia*	0.55245	0.465336	0.465215
CPTAC_CRC_PIK3CA	Phikon	0.571688	0.480339	0.530792
CPTAC_CRC_PIK3CA	ProvGigaPath-S	0.598306	0.467756	0.535148
CPTAC_CRC_PIK3CA	ProvGigaPath-T	0.565033	0.486267	0.417786
CPTAC_CRC_PIK3CA	UNI	0.608469	0.493285	0.521718
CPTAC_CRC_PIK3CA	Virchow	0.505868	0.466909	0.49873
CPTAC_CRC_PIK3CA	Virchow2	0.573503	0.536479	0.483001
CPTAC_LUNG_CANCER_TYPE	BiomedCLIP	0.964797	0.893396	0.824895
CPTAC_LUNG_CANCER_TYPE	CHIEF	0.937945	0.719113	0.700157
CPTAC_LUNG_CANCER_TYPE	CONCH	0.98688	0.962666	0.957041
CPTAC_LUNG_CANCER_TYPE	CTransPath	0.9587	0.864727	0.790653
CPTAC_LUNG_CANCER_TYPE	DinoSSLPath	0.957407	0.907268	0.865444
CPTAC_LUNG_CANCER_TYPE	H-optimus-0	0.962876	0.892173	0.817523
CPTAC_LUNG_CANCER_TYPE	Hibou-B	0.949161	0.836653	0.855416
CPTAC_LUNG_CANCER_TYPE	Hibou-L	0.939937	0.900192	0.838487
CPTAC_LUNG_CANCER_TYPE	Kaiko	0.946052	0.891247	0.8703
CPTAC_LUNG_CANCER_TYPE	MADELEINE	0.987456	0.936967	0.95269
CPTAC_LUNG_CANCER_TYPE	PLIP	0.953826	0.845038	0.738644
CPTAC_LUNG_CANCER_TYPE	PRISM	0.984399	0.963836	0.943781
CPTAC_LUNG_CANCER_TYPE	Panakeia*	0.889029	0.803983	0.737945
CPTAC_LUNG_CANCER_TYPE	Phikon	0.920999	0.813679	0.708735
CPTAC_LUNG_CANCER_TYPE	ProvGigaPath-S	0.967191	0.912579	0.853826
CPTAC_LUNG_CANCER_TYPE	ProvGigaPath-T	0.96001	0.922257	0.814762
CPTAC_LUNG_CANCER_TYPE	UNI	0.959801	0.875908	0.870632
CPTAC_LUNG_CANCER_TYPE	Virchow	0.960255	0.850699	0.816265
CPTAC_LUNG_CANCER_TYPE	Virchow2	0.970196	0.925175	0.92928
CPTAC_LUNG_EGFR	BiomedCLIP	0.594771	0.501307	0.508497
CPTAC_LUNG_EGFR	CHIEF	0.552778	0.514542	0.473856
CPTAC_LUNG_EGFR	CONCH	0.746405	0.563889	0.597712
CPTAC_LUNG_EGFR	CTransPath	0.622794	0.593546	0.498039
CPTAC_LUNG_EGFR	DinoSSLPath	0.697222	0.597794	0.582271
CPTAC_LUNG_EGFR	H-optimus-0	0.685294	0.535703	0.5375
CPTAC_LUNG_EGFR	Hibou-B	0.767402	0.726716	0.628595
CPTAC_LUNG_EGFR	Hibou-L	0.63652	0.530556	0.506944
CPTAC_LUNG_EGFR	Kaiko	0.670261	0.644853	0.552206
CPTAC_LUNG_EGFR	MADELEINE	0.758088	0.67933	0.622712
CPTAC_LUNG_EGFR	PLIP	0.583742	0.543301	0.525572
CPTAC_LUNG_EGFR	PRISM	0.780229	0.72549	0.671732
CPTAC_LUNG_EGFR	Panakeia*	0.65866	0.545588	0.525327
CPTAC_LUNG_EGFR	Phikon	0.558742	0.607925	0.539624
CPTAC_LUNG_EGFR	ProvGigaPath-S	0.699918	0.635294	0.597549
CPTAC_LUNG_EGFR	ProvGigaPath-T	0.707761	0.621569	0.568137
CPTAC_LUNG_EGFR	UNI	0.738725	0.641258	0.602533
CPTAC_LUNG_EGFR	Virchow	0.711193	0.566667	0.50817
CPTAC_LUNG_EGFR	Virchow2	0.736765	0.596569	0.602124
CPTAC_LUNG_KRAS	BiomedCLIP	0.495439	0.501943	0.593666
CPTAC_LUNG_KRAS	CHIEF	0.413598	0.462078	0.476014
CPTAC_LUNG_KRAS	CONCH	0.529139	0.497804	0.583953
CPTAC_LUNG_KRAS	CTransPath	0.478801	0.539189	0.547128
CPTAC_LUNG_KRAS	DinoSSLPath	0.526098	0.491301	0.513345
CPTAC_LUNG_KRAS	H-optimus-0	0.484206	0.485642	0.511064
CPTAC_LUNG_KRAS	Hibou-B	0.530659	0.431419	0.553378
CPTAC_LUNG_KRAS	Hibou-L	0.495608	0.566807	0.501774
CPTAC_LUNG_KRAS	Kaiko	0.465625	0.462247	0.478125
CPTAC_LUNG_KRAS	MADELEINE	0.536064	0.539611	0.595355
CPTAC_LUNG_KRAS	PLIP	0.472889	0.499409	0.492736
CPTAC_LUNG_KRAS	PRISM	0.574493	0.440372	0.395777
CPTAC_LUNG_KRAS	Panakeia*	0.504899	0.507601	0.53277
CPTAC_LUNG_KRAS	Phikon	0.482179	0.547551	0.5125
CPTAC_LUNG_KRAS	ProvGigaPath-S	0.495946	0.504054	0.561318
CPTAC_LUNG_KRAS	ProvGigaPath-T	0.52728	0.525845	0.519848
CPTAC_LUNG_KRAS	UNI	0.530997	0.497044	0.551689
CPTAC_LUNG_KRAS	Virchow	0.477787	0.451436	0.470693
CPTAC_LUNG_KRAS	Virchow2	0.524578	0.490456	0.528463
CPTAC_LUNG_STK11	BiomedCLIP	0.665657	0.584975	0.517045
CPTAC_LUNG_STK11	CHIEF	0.593182	0.515404	0.545833
CPTAC_LUNG_STK11	CONCH	0.823737	0.507576	0.721338
CPTAC_LUNG_STK11	CTransPath	0.657197	0.557323	0.545833
CPTAC_LUNG_STK11	DinoSSLPath	0.737247	0.623359	0.665025
CPTAC_LUNG_STK11	H-optimus-0	0.767424	0.596843	0.60101
CPTAC_LUNG_STK11	Hibou-B	0.692551	0.529672	0.574874
CPTAC_LUNG_STK11	Hibou-L	0.638131	0.523359	0.527652
CPTAC_LUNG_STK11	Kaiko	0.759091	0.565152	0.581187
CPTAC_LUNG_STK11	MADELEINE	0.722727	0.483081	0.606313
CPTAC_LUNG_STK11	PLIP	0.555051	0.551136	0.472222
CPTAC_LUNG_STK11	PRISM	0.746591	0.540783	0.678409
CPTAC_LUNG_STK11	Panakeia*	0.659091	0.584217	0.598611
CPTAC_LUNG_STK11	Phikon	0.673611	0.502778	0.535859
CPTAC_LUNG_STK11	ProvGigaPath-S	0.790404	0.663636	0.669697
CPTAC_LUNG_STK11	ProvGigaPath-T	0.847222	0.587374	0.627525
CPTAC_LUNG_STK11	UNI	0.76149	0.625884	0.616162
CPTAC_LUNG_STK11	Virchow	0.708081	0.497348	0.624369
CPTAC_LUNG_STK11	Virchow2	0.775126	0.570202	0.707955
CPTAC_LUNG_TP53	BiomedCLIP	0.696328	0.678431	0.581747
CPTAC_LUNG_TP53	CHIEF	0.649554	0.696613	0.621319
CPTAC_LUNG_TP53	CONCH	0.698824	0.720499	0.57262
CPTAC_LUNG_TP53	CTransPath	0.614973	0.636292	0.55451
CPTAC_LUNG_TP53	DinoSSLPath	0.694545	0.647273	0.579679
CPTAC_LUNG_TP53	H-optimus-0	0.700749	0.655472	0.650553
CPTAC_LUNG_TP53	Hibou-B	0.711373	0.665597	0.572977
CPTAC_LUNG_TP53	Hibou-L	0.68877	0.650909	0.582389
CPTAC_LUNG_TP53	Kaiko	0.677504	0.603066	0.612549
CPTAC_LUNG_TP53	MADELEINE	0.729768	0.722282	0.634225
CPTAC_LUNG_TP53	PLIP	0.647415	0.617398	0.575045
CPTAC_LUNG_TP53	PRISM	0.719073	0.710018	0.647273
CPTAC_LUNG_TP53	Panakeia*	0.647986	0.649483	0.601925
CPTAC_LUNG_TP53	Phikon	0.692335	0.539465	0.547308
CPTAC_LUNG_TP53	ProvGigaPath-S	0.686845	0.663387	0.553797
CPTAC_LUNG_TP53	ProvGigaPath-T	0.656542	0.638503	0.572977
CPTAC_LUNG_TP53	UNI	0.718004	0.622602	0.678717
CPTAC_LUNG_TP53	Virchow	0.681569	0.616898	0.587736
CPTAC_LUNG_TP53	Virchow2	0.735116	0.6959	0.554011
DACHS_CRC_BRAF	BiomedCLIP	0.541895	0.558863	0.50838
DACHS_CRC_BRAF	CHIEF	0.670336	0.585563	0.548927
DACHS_CRC_BRAF	CONCH	0.711222	0.631606	0.582596
DACHS_CRC_BRAF	CTransPath	0.627871	0.568209	0.543779
DACHS_CRC_BRAF	DinoSSLPath	0.633542	0.575452	0.563134
DACHS_CRC_BRAF	H-optimus-0	0.588538	0.519136	0.51618
DACHS_CRC_BRAF	Hibou-B	0.608042	0.554227	0.497755
DACHS_CRC_BRAF	Hibou-L	0.526976	0.470315	0.588898
DACHS_CRC_BRAF	Kaiko	0.599111	0.55562	0.484507
DACHS_CRC_BRAF	MADELEINE	0.646142	0.628593	0.490539
DACHS_CRC_BRAF	PLIP	0.582978	0.54233	0.475127
DACHS_CRC_BRAF	PRISM	0.717317	0.623092	0.562535
DACHS_CRC_BRAF	Panakeia*	0.631577	0.596959	0.560708
DACHS_CRC_BRAF	Phikon	0.566072	0.565953	0.491529
DACHS_CRC_BRAF	ProvGigaPath-S	0.608046	0.597853	0.530449
DACHS_CRC_BRAF	ProvGigaPath-T	0.635664	0.60505	0.519455
DACHS_CRC_BRAF	UNI	0.645346	0.605016	0.53667
DACHS_CRC_BRAF	Virchow	0.661062	0.567539	0.520328
DACHS_CRC_BRAF	Virchow2	0.652219	0.627963	0.525366
DACHS_CRC_CIMP	BiomedCLIP	0.536391	0.565148	0.504355
DACHS_CRC_CIMP	CHIEF	0.606197	0.516628	0.533093
DACHS_CRC_CIMP	CONCH	0.659657	0.62206	0.487602
DACHS_CRC_CIMP	CTransPath	0.588423	0.590848	0.555467
DACHS_CRC_CIMP	DinoSSLPath	0.63567	0.590121	0.501476
DACHS_CRC_CIMP	H-optimus-0	0.634722	0.552258	0.498099
DACHS_CRC_CIMP	Hibou-B	0.629087	0.510442	0.505553
DACHS_CRC_CIMP	Hibou-L	0.586707	0.555738	0.520001
DACHS_CRC_CIMP	Kaiko	0.612062	0.581174	0.540469
DACHS_CRC_CIMP	MADELEINE	0.668541	0.630026	0.542818
DACHS_CRC_CIMP	PLIP	0.557625	0.548603	0.533276
DACHS_CRC_CIMP	PRISM	0.612975	0.569138	0.542149
DACHS_CRC_CIMP	Panakeia*	0.642842	0.57795	0.478824
DACHS_CRC_CIMP	Phikon	0.565543	0.536613	0.523037
DACHS_CRC_CIMP	ProvGigaPath-S	0.63875	0.591715	0.475007
DACHS_CRC_CIMP	ProvGigaPath-T	0.670523	0.604917	0.570543
DACHS_CRC_CIMP	UNI	0.617915	0.538839	0.525105
DACHS_CRC_CIMP	Virchow	0.651534	0.536674	0.526825
DACHS_CRC_CIMP	Virchow2	0.670439	0.651095	0.498642
DACHS_CRC_ISMSIH	BiomedCLIP	0.649587	0.53687	0.455636
DACHS_CRC_ISMSIH	CHIEF	0.670574	0.538909	0.500236
DACHS_CRC_ISMSIH	CONCH	0.785276	0.719549	0.484459
DACHS_CRC_ISMSIH	CTransPath	0.715731	0.583667	0.519041
DACHS_CRC_ISMSIH	DinoSSLPath	0.791241	0.658625	0.467233
DACHS_CRC_ISMSIH	H-optimus-0	0.778268	0.678656	0.549795
DACHS_CRC_ISMSIH	Hibou-B	0.738388	0.600064	0.480475
DACHS_CRC_ISMSIH	Hibou-L	0.732419	0.595975	0.496364
DACHS_CRC_ISMSIH	Kaiko	0.674787	0.62925	0.54237
DACHS_CRC_ISMSIH	MADELEINE	0.779627	0.719421	0.507623
DACHS_CRC_ISMSIH	PLIP	0.702418	0.586335	0.549383
DACHS_CRC_ISMSIH	PRISM	0.787541	0.773088	0.514073
DACHS_CRC_ISMSIH	Panakeia*	0.802264	0.658989	0.576538
DACHS_CRC_ISMSIH	Phikon	0.708734	0.617881	0.505351
DACHS_CRC_ISMSIH	ProvGigaPath-S	0.786714	0.659383	0.54152
DACHS_CRC_ISMSIH	ProvGigaPath-T	0.790922	0.701849	0.549933
DACHS_CRC_ISMSIH	UNI	0.764787	0.690919	0.549048
DACHS_CRC_ISMSIH	Virchow	0.779268	0.615089	0.522241
DACHS_CRC_ISMSIH	Virchow2	0.811423	0.701036	0.493219
DACHS_CRC_KRAS	BiomedCLIP	0.5159	0.494565	0.500428
DACHS_CRC_KRAS	CHIEF	0.492295	0.478276	0.504603
DACHS_CRC_KRAS	CONCH	0.522607	0.527169	0.48835
DACHS_CRC_KRAS	CTransPath	0.49346	0.494834	0.51567
DACHS_CRC_KRAS	DinoSSLPath	0.509616	0.495988	0.48893
DACHS_CRC_KRAS	H-optimus-0	0.507864	0.524176	0.491797
DACHS_CRC_KRAS	Hibou-B	0.527614	0.498239	0.531819
DACHS_CRC_KRAS	Hibou-L	0.532721	0.521143	0.517757
DACHS_CRC_KRAS	Kaiko	0.514618	0.516883	0.498829
DACHS_CRC_KRAS	MADELEINE	0.524216	0.517294	0.504631
DACHS_CRC_KRAS	PLIP	0.523874	0.498641	0.51884
DACHS_CRC_KRAS	PRISM	0.524985	0.501123	0.509863
DACHS_CRC_KRAS	Panakeia*	0.520479	0.502448	0.518096
DACHS_CRC_KRAS	Phikon	0.50039	0.494108	0.517089
DACHS_CRC_KRAS	ProvGigaPath-S	0.526227	0.508955	0.486155
DACHS_CRC_KRAS	ProvGigaPath-T	0.513363	0.525206	0.514509
DACHS_CRC_KRAS	UNI	0.53403	0.525675	0.507555
DACHS_CRC_KRAS	Virchow	0.499038	0.500048	0.499805
DACHS_CRC_KRAS	Virchow2	0.527577	0.518844	0.485304
DACHS_CRC_LEFT_RIGHT	BiomedCLIP	0.536236	0.518049	0.509236
DACHS_CRC_LEFT_RIGHT	CHIEF	0.648069	0.558155	0.486024
DACHS_CRC_LEFT_RIGHT	CONCH	0.662404	0.612381	0.48934
DACHS_CRC_LEFT_RIGHT	CTransPath	0.593432	0.588837	0.500783
DACHS_CRC_LEFT_RIGHT	DinoSSLPath	0.648343	0.577752	0.518839
DACHS_CRC_LEFT_RIGHT	H-optimus-0	0.638108	0.625902	0.475277
DACHS_CRC_LEFT_RIGHT	Hibou-B	0.565523	0.540335	0.463474
DACHS_CRC_LEFT_RIGHT	Hibou-L	0.62904	0.5613	0.484386
DACHS_CRC_LEFT_RIGHT	Kaiko	0.612695	0.622794	0.5236
DACHS_CRC_LEFT_RIGHT	MADELEINE	0.615026	0.558447	0.526171
DACHS_CRC_LEFT_RIGHT	PLIP	0.538178	0.525421	0.488091
DACHS_CRC_LEFT_RIGHT	PRISM	0.584867	0.570063	0.514234
DACHS_CRC_LEFT_RIGHT	Panakeia*	0.65859	0.61709	0.527756
DACHS_CRC_LEFT_RIGHT	Phikon	0.602537	0.582218	0.531377
DACHS_CRC_LEFT_RIGHT	ProvGigaPath-S	0.658137	0.628719	0.474329
DACHS_CRC_LEFT_RIGHT	ProvGigaPath-T	0.635939	0.610848	0.527366
DACHS_CRC_LEFT_RIGHT	UNI	0.631387	0.564101	0.512315
DACHS_CRC_LEFT_RIGHT	Virchow	0.58857	0.556673	0.501967
DACHS_CRC_LEFT_RIGHT	Virchow2	0.671862	0.651682	0.544268
DACHS_CRC_M_STATUS	BiomedCLIP	0.62527	0.527478	0.51057
DACHS_CRC_M_STATUS	CHIEF	0.587749	0.480929	0.539722
DACHS_CRC_M_STATUS	CONCH	0.61671	0.594484	0.490738
DACHS_CRC_M_STATUS	CTransPath	0.559286	0.57548	0.50321
DACHS_CRC_M_STATUS	DinoSSLPath	0.598775	0.551428	0.520357
DACHS_CRC_M_STATUS	H-optimus-0	0.667665	0.566385	0.525094
DACHS_CRC_M_STATUS	Hibou-B	0.606026	0.593843	0.520733
DACHS_CRC_M_STATUS	Hibou-L	0.584684	0.555226	0.497203
DACHS_CRC_M_STATUS	Kaiko	0.562633	0.552166	0.487676
DACHS_CRC_M_STATUS	MADELEINE	0.644746	0.55042	0.498126
DACHS_CRC_M_STATUS	PLIP	0.549997	0.509872	0.514095
DACHS_CRC_M_STATUS	PRISM	0.602087	0.599933	0.498936
DACHS_CRC_M_STATUS	Panakeia*	0.618566	0.590166	0.562499
DACHS_CRC_M_STATUS	Phikon	0.590901	0.568076	0.564791
DACHS_CRC_M_STATUS	ProvGigaPath-S	0.622034	0.542903	0.518172
DACHS_CRC_M_STATUS	ProvGigaPath-T	0.606817	0.534046	0.515859
DACHS_CRC_M_STATUS	UNI	0.610609	0.537617	0.485662
DACHS_CRC_M_STATUS	Virchow	0.636121	0.550557	0.493245
DACHS_CRC_M_STATUS	Virchow2	0.65053	0.57747	0.487391
DACHS_CRC_N_STATUS	BiomedCLIP	0.586431	0.547415	0.587379
DACHS_CRC_N_STATUS	CHIEF	0.552177	0.532746	0.576654
DACHS_CRC_N_STATUS	CONCH	0.606469	0.54783	0.570191
DACHS_CRC_N_STATUS	CTransPath	0.581452	0.526222	0.562319
DACHS_CRC_N_STATUS	DinoSSLPath	0.564825	0.545513	0.575176
DACHS_CRC_N_STATUS	H-optimus-0	0.587518	0.551633	0.575098
DACHS_CRC_N_STATUS	Hibou-B	0.585924	0.513623	0.560883
DACHS_CRC_N_STATUS	Hibou-L	0.569282	0.5278	0.552375
DACHS_CRC_N_STATUS	Kaiko	0.544711	0.528862	0.546273
DACHS_CRC_N_STATUS	MADELEINE	0.595562	0.516957	0.56024
DACHS_CRC_N_STATUS	PLIP	0.540344	0.526477	0.545938
DACHS_CRC_N_STATUS	PRISM	0.655564	0.604197	0.594593
DACHS_CRC_N_STATUS	Panakeia*	0.588274	0.541582	0.56731
DACHS_CRC_N_STATUS	Phikon	0.593414	0.557162	0.559846
DACHS_CRC_N_STATUS	ProvGigaPath-S	0.572821	0.545259	0.565263
DACHS_CRC_N_STATUS	ProvGigaPath-T	0.595273	0.543582	0.565698
DACHS_CRC_N_STATUS	UNI	0.589605	0.562299	0.561036
DACHS_CRC_N_STATUS	Virchow	0.569119	0.553026	0.570576
DACHS_CRC_N_STATUS	Virchow2	0.581815	0.526406	0.593734
KIEL_STAD_EBV	BiomedCLIP	0.826637	0.702428	0.714128
KIEL_STAD_EBV	CHIEF	0.821597	0.757579	0.715968
KIEL_STAD_EBV	CONCH	0.861773	0.802575	0.765305
KIEL_STAD_EBV	CTransPath	0.83142	0.718102	0.614717
KIEL_STAD_EBV	DinoSSLPath	0.804967	0.757358	0.677557
KIEL_STAD_EBV	H-optimus-0	0.865931	0.808131	0.779728
KIEL_STAD_EBV	Hibou-B	0.788779	0.744592	0.678808
KIEL_STAD_EBV	Hibou-L	0.787086	0.747535	0.515784
KIEL_STAD_EBV	Kaiko	0.727557	0.79312	0.537123
KIEL_STAD_EBV	MADELEINE	0.71582	0.739698	0.754305
KIEL_STAD_EBV	PLIP	0.784731	0.69908	0.694435
KIEL_STAD_EBV	PRISM	0.697204	0.759014	0.781567
KIEL_STAD_EBV	Panakeia*	0.841648	0.697241	0.55688
KIEL_STAD_EBV	Phikon	0.72546	0.73853	0.666446
KIEL_STAD_EBV	ProvGigaPath-S	0.840912	0.777778	0.550147
KIEL_STAD_EBV	ProvGigaPath-T	0.840876	0.816078	0.638595
KIEL_STAD_EBV	UNI	0.831825	0.767807	0.648455
KIEL_STAD_EBV	Virchow	0.837748	0.710265	0.783793
KIEL_STAD_EBV	Virchow2	0.872517	0.818322	0.62145
KIEL_STAD_ISMSIH	BiomedCLIP	0.643838	0.612287	0.645936
KIEL_STAD_ISMSIH	CHIEF	0.622298	0.582682	0.613702
KIEL_STAD_ISMSIH	CONCH	0.708962	0.677563	0.677032
KIEL_STAD_ISMSIH	CTransPath	0.678043	0.551334	0.597396
KIEL_STAD_ISMSIH	DinoSSLPath	0.670459	0.586095	0.600455
KIEL_STAD_ISMSIH	H-optimus-0	0.719328	0.559044	0.691373
KIEL_STAD_ISMSIH	Hibou-B	0.742333	0.652686	0.631753
KIEL_STAD_ISMSIH	Hibou-L	0.714069	0.564227	0.640096
KIEL_STAD_ISMSIH	Kaiko	0.69258	0.548755	0.680875
KIEL_STAD_ISMSIH	MADELEINE	0.675717	0.6517	0.644425
KIEL_STAD_ISMSIH	PLIP	0.628972	0.529187	0.56405
KIEL_STAD_ISMSIH	PRISM	0.65122	0.531437	0.558665
KIEL_STAD_ISMSIH	Panakeia*	0.717962	0.587056	0.679434
KIEL_STAD_ISMSIH	Phikon	0.668917	0.615472	0.63777
KIEL_STAD_ISMSIH	ProvGigaPath-S	0.720339	0.587663	0.663987
KIEL_STAD_ISMSIH	ProvGigaPath-T	0.723878	0.60943	0.654279
KIEL_STAD_ISMSIH	UNI	0.697434	0.656655	0.67913
KIEL_STAD_ISMSIH	Virchow	0.678827	0.558766	0.604955
KIEL_STAD_ISMSIH	Virchow2	0.791531	0.708558	0.682221
KIEL_STAD_M_STATUS	BiomedCLIP	0.467004	0.463966	0.507792
KIEL_STAD_M_STATUS	CHIEF	0.477752	0.462523	0.479451
KIEL_STAD_M_STATUS	CONCH	0.494161	0.557314	0.474017
KIEL_STAD_M_STATUS	CTransPath	0.49317	0.476385	0.480765
KIEL_STAD_M_STATUS	DinoSSLPath	0.503994	0.50207	0.471473
KIEL_STAD_M_STATUS	H-optimus-0	0.547807	0.54906	0.529021
KIEL_STAD_M_STATUS	Hibou-B	0.517805	0.483765	0.522299
KIEL_STAD_M_STATUS	Hibou-L	0.496918	0.526426	0.511175
KIEL_STAD_M_STATUS	Kaiko	0.519603	0.487221	0.491879
KIEL_STAD_M_STATUS	MADELEINE	0.552605	0.524084	0.534528
KIEL_STAD_M_STATUS	PLIP	0.44199	0.49574	0.500867
KIEL_STAD_M_STATUS	PRISM	0.500968	0.529515	0.540768
KIEL_STAD_M_STATUS	Panakeia*	0.502728	0.487638	0.47722
KIEL_STAD_M_STATUS	Phikon	0.556693	0.52973	0.493879
KIEL_STAD_M_STATUS	ProvGigaPath-S	0.528502	0.531654	0.501082
KIEL_STAD_M_STATUS	ProvGigaPath-T	0.507285	0.527666	0.504184
KIEL_STAD_M_STATUS	UNI	0.486828	0.470283	0.498576
KIEL_STAD_M_STATUS	Virchow	0.533565	0.518068	0.507529
KIEL_STAD_M_STATUS	Virchow2	0.535047	0.474422	0.481853
KIEL_STAD_N_STATUS	BiomedCLIP	0.634381	0.613284	0.53349
KIEL_STAD_N_STATUS	CHIEF	0.582809	0.571612	0.523883
KIEL_STAD_N_STATUS	CONCH	0.625593	0.540467	0.569765
KIEL_STAD_N_STATUS	CTransPath	0.649412	0.599108	0.566648
KIEL_STAD_N_STATUS	DinoSSLPath	0.649136	0.651701	0.59123
KIEL_STAD_N_STATUS	H-optimus-0	0.64282	0.54635	0.550542
KIEL_STAD_N_STATUS	Hibou-B	0.670721	0.497141	0.581596
KIEL_STAD_N_STATUS	Hibou-L	0.604183	0.493951	0.561041
KIEL_STAD_N_STATUS	Kaiko	0.625179	0.548667	0.557262
KIEL_STAD_N_STATUS	MADELEINE	0.702234	0.576908	0.529776
KIEL_STAD_N_STATUS	PLIP	0.657152	0.617503	0.600211
KIEL_STAD_N_STATUS	PRISM	0.696406	0.573267	0.57677
KIEL_STAD_N_STATUS	Panakeia*	0.638647	0.596985	0.553236
KIEL_STAD_N_STATUS	Phikon	0.622789	0.540118	0.603677
KIEL_STAD_N_STATUS	ProvGigaPath-S	0.672808	0.577799	0.620721
KIEL_STAD_N_STATUS	ProvGigaPath-T	0.659184	0.621447	0.604808
KIEL_STAD_N_STATUS	UNI	0.657612	0.604109	0.563541
KIEL_STAD_N_STATUS	Virchow	0.618312	0.596148	0.59123
KIEL_STAD_N_STATUS	Virchow2	0.671208	0.604495	0.605893
MARRA_BRCA_N_STATUS	BiomedCLIP	0.583559	0.532716	0.530035
MARRA_BRCA_N_STATUS	CHIEF	0.525418	0.527877	0.51739
MARRA_BRCA_N_STATUS	CONCH	0.564711	0.537218	0.536666
MARRA_BRCA_N_STATUS	CTransPath	0.557666	0.510426	0.515649
MARRA_BRCA_N_STATUS	DinoSSLPath	0.575141	0.524869	0.536493
MARRA_BRCA_N_STATUS	H-optimus-0	0.548341	0.543763	0.500911
MARRA_BRCA_N_STATUS	Hibou-B	0.553124	0.501861	0.49585
MARRA_BRCA_N_STATUS	Hibou-L	0.54271	0.535016	0.514758
MARRA_BRCA_N_STATUS	Kaiko	0.544817	0.504577	0.544575
MARRA_BRCA_N_STATUS	MADELEINE	0.59686	0.53074	0.4988
MARRA_BRCA_N_STATUS	PLIP	0.510827	0.496408	0.471905
MARRA_BRCA_N_STATUS	PRISM	0.510763	0.479338	0.528148
MARRA_BRCA_N_STATUS	Panakeia*	0.573565	0.533983	0.507531
MARRA_BRCA_N_STATUS	Phikon	0.55969	0.52027	0.483337
MARRA_BRCA_N_STATUS	ProvGigaPath-S	0.519438	0.489958	0.51515
MARRA_BRCA_N_STATUS	ProvGigaPath-T	0.571129	0.506656	0.493783
MARRA_BRCA_N_STATUS	UNI	0.568955	0.516928	0.503038
MARRA_BRCA_N_STATUS	Virchow	0.574067	0.565827	0.528336
MARRA_BRCA_N_STATUS	Virchow2	0.558925	0.510917	0.477647
