# Supplementary material for: Benchmarking foundation models as feature extractors for weakly supervised computational pathology
Source: Nat Biomed Eng. 2025 Oct 1;10(6):1113–23. doi: 10.1038/s41551-025-01516-3 (PMC13279263; doi:10.1038/s41551-025-01516-3)
Supplement: Supplementary file 7 — Statistical source data. An Excel file containing the numerical data used to generate all graphs and heatmaps in the corresponding figure. The data are organized in separate worksheets that correspond to each figure panel. [file 41551_2025_1516_MOESM7_ESM.xlsx]

## Sheet: Figure 4B
Figure 4B: Average Cohen's Kappa scores for prediction consensus between models across all tasks.
Model	CONCH	Virchow2	ProvGigaPath	DinoSSLPath	H-optimus-0	UNI	Panakeia*	Virchow	CTransPath	Hibou-L	Hibou-B	BiomedCLIP	Kaiko	Phikon	PLIP
CONCH	1	0.469025	0.417137	0.485837	0.392211	0.403103	0.423753	0.435624	0.400011	0.374371	0.362547	0.427527	0.308853	0.376618	0.385726
Virchow2	0.469025	1	0.461662	0.469509	0.474875	0.459899	0.4214	0.455042	0.400438	0.390048	0.386301	0.36455	0.353882	0.338904	0.315132
ProvGigaPath	0.417137	0.461662	1	0.481277	0.469054	0.453078	0.450422	0.46006	0.412992	0.356725	0.381592	0.365368	0.3404	0.360601	0.335469
DinoSSLPath	0.485837	0.469509	0.481277	1	0.467382	0.467797	0.552656	0.500398	0.547251	0.378965	0.413284	0.488842	0.331794	0.42298	0.409968
H-optimus-0	0.392211	0.474875	0.469054	0.467382	1	0.429966	0.442889	0.483168	0.424054	0.339813	0.34239	0.403335	0.348759	0.326922	0.350741
UNI	0.403103	0.459899	0.453078	0.467797	0.429966	1	0.461215	0.470665	0.457423	0.363582	0.391576	0.372886	0.35757	0.390085	0.344948
Panakeia*	0.423753	0.4214	0.450422	0.552656	0.442889	0.461215	1	0.49421	0.504305	0.358096	0.391986	0.449285	0.350325	0.397588	0.37745
Virchow	0.435624	0.455042	0.46006	0.500398	0.483168	0.470665	0.49421	1	0.455603	0.351074	0.405336	0.39872	0.362109	0.372816	0.34988
CTransPath	0.400011	0.400438	0.412992	0.547251	0.424054	0.457423	0.504305	0.455603	1	0.34552	0.373901	0.438305	0.326303	0.408798	0.394814
Hibou-L	0.374371	0.390048	0.356725	0.378965	0.339813	0.363582	0.358096	0.351074	0.34552	1	0.398201	0.309049	0.276558	0.302762	0.303581
Hibou-B	0.362547	0.386301	0.381592	0.413284	0.34239	0.391576	0.391986	0.405336	0.373901	0.398201	1	0.329294	0.319513	0.347976	0.336306
BiomedCLIP	0.427527	0.36455	0.365368	0.488842	0.403335	0.372886	0.449285	0.39872	0.438305	0.309049	0.329294	1	0.276848	0.389642	0.5157
Kaiko	0.308853	0.353882	0.3404	0.331794	0.348759	0.35757	0.350325	0.362109	0.326303	0.276558	0.319513	0.276848	1	0.335258	0.292396
Phikon	0.376618	0.338904	0.360601	0.42298	0.326922	0.390085	0.397588	0.372816	0.408798	0.302762	0.347976	0.389642	0.335258	1	0.357324
PLIP	0.385726	0.315132	0.335469	0.409968	0.350741	0.344948	0.37745	0.34988	0.394814	0.303581	0.336306	0.5157	0.292396	0.357324	1
Detailed per-task Cohen's Kappa scores used for averaging.
Model 1	Model 2	Task	Cohen's Kappa
CONCH	Virchow2	CPTAC_LUNG_CANCER_TYPE	0.924919
CONCH	ProvGigaPath	CPTAC_LUNG_CANCER_TYPE	0.869433
CONCH	DinoSSLPath	CPTAC_LUNG_CANCER_TYPE	0.905851
CONCH	UNI	CPTAC_LUNG_CANCER_TYPE	0.8966
CONCH	Panakeia*	CPTAC_LUNG_CANCER_TYPE	0.859149
CONCH	Virchow	CPTAC_LUNG_CANCER_TYPE	0.887022
CONCH	CTransPath	CPTAC_LUNG_CANCER_TYPE	0.8966
CONCH	Hibou-L	CPTAC_LUNG_CANCER_TYPE	0.849203
CONCH	Hibou-B	CPTAC_LUNG_CANCER_TYPE	0.868052
CONCH	Kaiko	CPTAC_LUNG_CANCER_TYPE	0.781729
CONCH	Phikon	CPTAC_LUNG_CANCER_TYPE	0.839183
CONCH	PLIP	CPTAC_LUNG_CANCER_TYPE	0.8402
ProvGigaPath	Virchow2	CPTAC_LUNG_CANCER_TYPE	0.869524
ProvGigaPath	UNI	CPTAC_LUNG_CANCER_TYPE	0.82311
ProvGigaPath	Virchow	CPTAC_LUNG_CANCER_TYPE	0.832595
DinoSSLPath	Virchow2	CPTAC_LUNG_CANCER_TYPE	0.905619
DinoSSLPath	ProvGigaPath	CPTAC_LUNG_CANCER_TYPE	0.832595
DinoSSLPath	UNI	CPTAC_LUNG_CANCER_TYPE	0.914741
DinoSSLPath	Panakeia*	CPTAC_LUNG_CANCER_TYPE	0.896052
DinoSSLPath	Virchow	CPTAC_LUNG_CANCER_TYPE	0.923931
DinoSSLPath	Hibou-L	CPTAC_LUNG_CANCER_TYPE	0.847483
DinoSSLPath	Hibou-B	CPTAC_LUNG_CANCER_TYPE	0.904677
DinoSSLPath	Kaiko	CPTAC_LUNG_CANCER_TYPE	0.854659
DinoSSLPath	Phikon	CPTAC_LUNG_CANCER_TYPE	0.913454
DinoSSLPath	PLIP	CPTAC_LUNG_CANCER_TYPE	0.876848
H-optimus-0	CONCH	CPTAC_LUNG_CANCER_TYPE	0.887968
H-optimus-0	Virchow2	CPTAC_LUNG_CANCER_TYPE	0.906672
H-optimus-0	ProvGigaPath	CPTAC_LUNG_CANCER_TYPE	0.887772
H-optimus-0	DinoSSLPath	CPTAC_LUNG_CANCER_TYPE	0.850832
H-optimus-0	UNI	CPTAC_LUNG_CANCER_TYPE	0.878738
H-optimus-0	Panakeia*	CPTAC_LUNG_CANCER_TYPE	0.878695
H-optimus-0	Virchow	CPTAC_LUNG_CANCER_TYPE	0.850832
H-optimus-0	CTransPath	CPTAC_LUNG_CANCER_TYPE	0.878738
H-optimus-0	Hibou-L	CPTAC_LUNG_CANCER_TYPE	0.832245
H-optimus-0	Hibou-B	CPTAC_LUNG_CANCER_TYPE	0.813605
H-optimus-0	Kaiko	CPTAC_LUNG_CANCER_TYPE	0.711741
H-optimus-0	Phikon	CPTAC_LUNG_CANCER_TYPE	0.76729
H-optimus-0	PLIP	CPTAC_LUNG_CANCER_TYPE	0.804115
UNI	Virchow2	CPTAC_LUNG_CANCER_TYPE	0.8964
UNI	Virchow	CPTAC_LUNG_CANCER_TYPE	0.895795
Panakeia*	Virchow2	CPTAC_LUNG_CANCER_TYPE	0.877736
Panakeia*	ProvGigaPath	CPTAC_LUNG_CANCER_TYPE	0.804354
Panakeia*	UNI	CPTAC_LUNG_CANCER_TYPE	0.905727
Panakeia*	Virchow	CPTAC_LUNG_CANCER_TYPE	0.877153
Panakeia*	Phikon	CPTAC_LUNG_CANCER_TYPE	0.847714
Panakeia*	PLIP	CPTAC_LUNG_CANCER_TYPE	0.849163
Virchow	Virchow2	CPTAC_LUNG_CANCER_TYPE	0.886743
CTransPath	Virchow2	CPTAC_LUNG_CANCER_TYPE	0.915236
CTransPath	ProvGigaPath	CPTAC_LUNG_CANCER_TYPE	0.84173
CTransPath	DinoSSLPath	CPTAC_LUNG_CANCER_TYPE	0.933687
CTransPath	UNI	CPTAC_LUNG_CANCER_TYPE	0.924435
CTransPath	Panakeia*	CPTAC_LUNG_CANCER_TYPE	0.905727
CTransPath	Virchow	CPTAC_LUNG_CANCER_TYPE	0.914741
CTransPath	Hibou-L	CPTAC_LUNG_CANCER_TYPE	0.876608
CTransPath	Hibou-B	CPTAC_LUNG_CANCER_TYPE	0.838641
CTransPath	Kaiko	CPTAC_LUNG_CANCER_TYPE	0.807727
CTransPath	Phikon	CPTAC_LUNG_CANCER_TYPE	0.847088
CTransPath	PLIP	CPTAC_LUNG_CANCER_TYPE	0.886653
Hibou-L	Virchow2	CPTAC_LUNG_CANCER_TYPE	0.86768
Hibou-L	ProvGigaPath	CPTAC_LUNG_CANCER_TYPE	0.776948
Hibou-L	UNI	CPTAC_LUNG_CANCER_TYPE	0.914575
Hibou-L	Panakeia*	CPTAC_LUNG_CANCER_TYPE	0.839098
Hibou-L	Virchow	CPTAC_LUNG_CANCER_TYPE	0.866548
Hibou-L	Kaiko	CPTAC_LUNG_CANCER_TYPE	0.853892
Hibou-L	Phikon	CPTAC_LUNG_CANCER_TYPE	0.816533
Hibou-L	PLIP	CPTAC_LUNG_CANCER_TYPE	0.781691
Hibou-B	Virchow2	CPTAC_LUNG_CANCER_TYPE	0.848777
Hibou-B	ProvGigaPath	CPTAC_LUNG_CANCER_TYPE	0.795535
Hibou-B	UNI	CPTAC_LUNG_CANCER_TYPE	0.876608
Hibou-B	Panakeia*	CPTAC_LUNG_CANCER_TYPE	0.820168
Hibou-B	Virchow	CPTAC_LUNG_CANCER_TYPE	0.866548
Hibou-B	Hibou-L	CPTAC_LUNG_CANCER_TYPE	0.866166
Hibou-B	Kaiko	CPTAC_LUNG_CANCER_TYPE	0.834411
Hibou-B	Phikon	CPTAC_LUNG_CANCER_TYPE	0.855157
Hibou-B	PLIP	CPTAC_LUNG_CANCER_TYPE	0.781691
BiomedCLIP	CONCH	CPTAC_LUNG_CANCER_TYPE	0.86847
BiomedCLIP	Virchow2	CPTAC_LUNG_CANCER_TYPE	0.887061
BiomedCLIP	ProvGigaPath	CPTAC_LUNG_CANCER_TYPE	0.813735
BiomedCLIP	DinoSSLPath	CPTAC_LUNG_CANCER_TYPE	0.924308
BiomedCLIP	H-optimus-0	CPTAC_LUNG_CANCER_TYPE	0.850728
BiomedCLIP	UNI	CPTAC_LUNG_CANCER_TYPE	0.896199
BiomedCLIP	Panakeia*	CPTAC_LUNG_CANCER_TYPE	0.896382
BiomedCLIP	Virchow	CPTAC_LUNG_CANCER_TYPE	0.924308
BiomedCLIP	CTransPath	CPTAC_LUNG_CANCER_TYPE	0.933945
BiomedCLIP	Hibou-L	CPTAC_LUNG_CANCER_TYPE	0.848348
BiomedCLIP	Hibou-B	CPTAC_LUNG_CANCER_TYPE	0.848348
BiomedCLIP	Kaiko	CPTAC_LUNG_CANCER_TYPE	0.798638
BiomedCLIP	Phikon	CPTAC_LUNG_CANCER_TYPE	0.856939
BiomedCLIP	PLIP	CPTAC_LUNG_CANCER_TYPE	0.896199
Kaiko	Virchow2	CPTAC_LUNG_CANCER_TYPE	0.799679
Kaiko	ProvGigaPath	CPTAC_LUNG_CANCER_TYPE	0.694682
Kaiko	UNI	CPTAC_LUNG_CANCER_TYPE	0.807727
Kaiko	Panakeia*	CPTAC_LUNG_CANCER_TYPE	0.770468
Kaiko	Virchow	CPTAC_LUNG_CANCER_TYPE	0.815901
Kaiko	Phikon	CPTAC_LUNG_CANCER_TYPE	0.900761
Kaiko	PLIP	CPTAC_LUNG_CANCER_TYPE	0.769272
Phikon	Virchow2	CPTAC_LUNG_CANCER_TYPE	0.857523
Phikon	ProvGigaPath	CPTAC_LUNG_CANCER_TYPE	0.749675
Phikon	UNI	CPTAC_LUNG_CANCER_TYPE	0.866202
Phikon	Virchow	CPTAC_LUNG_CANCER_TYPE	0.855756
Phikon	PLIP	CPTAC_LUNG_CANCER_TYPE	0.827974
PLIP	Virchow2	CPTAC_LUNG_CANCER_TYPE	0.877564
PLIP	ProvGigaPath	CPTAC_LUNG_CANCER_TYPE	0.78587
PLIP	UNI	CPTAC_LUNG_CANCER_TYPE	0.84887
PLIP	Virchow	CPTAC_LUNG_CANCER_TYPE	0.857902
CONCH	Virchow2	CPTAC_LUNG_EGFR	0.238749
CONCH	ProvGigaPath	CPTAC_LUNG_EGFR	0.582105
CONCH	DinoSSLPath	CPTAC_LUNG_EGFR	0.559862
CONCH	UNI	CPTAC_LUNG_EGFR	0.283323
CONCH	Panakeia*	CPTAC_LUNG_EGFR	0.495924
CONCH	Virchow	CPTAC_LUNG_EGFR	0.485781
CONCH	CTransPath	CPTAC_LUNG_EGFR	0.40252
CONCH	Hibou-L	CPTAC_LUNG_EGFR	0.151278
CONCH	Hibou-B	CPTAC_LUNG_EGFR	0.489684
CONCH	Kaiko	CPTAC_LUNG_EGFR	0.283323
CONCH	Phikon	CPTAC_LUNG_EGFR	0.430951
CONCH	PLIP	CPTAC_LUNG_EGFR	0.167539
ProvGigaPath	Virchow2	CPTAC_LUNG_EGFR	0.420278
ProvGigaPath	UNI	CPTAC_LUNG_EGFR	0.538748
ProvGigaPath	Virchow	CPTAC_LUNG_EGFR	0.711172
DinoSSLPath	Virchow2	CPTAC_LUNG_EGFR	0.424145
DinoSSLPath	ProvGigaPath	CPTAC_LUNG_EGFR	0.627175
DinoSSLPath	UNI	CPTAC_LUNG_EGFR	0.451433
DinoSSLPath	Panakeia*	CPTAC_LUNG_EGFR	0.682872
DinoSSLPath	Virchow	CPTAC_LUNG_EGFR	0.576645
DinoSSLPath	Hibou-L	CPTAC_LUNG_EGFR	0.348118
DinoSSLPath	Hibou-B	CPTAC_LUNG_EGFR	0.569742
DinoSSLPath	Kaiko	CPTAC_LUNG_EGFR	0.409236
DinoSSLPath	Phikon	CPTAC_LUNG_EGFR	0.43675
DinoSSLPath	PLIP	CPTAC_LUNG_EGFR	0.0638587
H-optimus-0	CONCH	CPTAC_LUNG_EGFR	0.463201
H-optimus-0	Virchow2	CPTAC_LUNG_EGFR	0.4934
H-optimus-0	ProvGigaPath	CPTAC_LUNG_EGFR	0.694818
H-optimus-0	DinoSSLPath	CPTAC_LUNG_EGFR	0.521084
H-optimus-0	UNI	CPTAC_LUNG_EGFR	0.622776
H-optimus-0	Panakeia*	CPTAC_LUNG_EGFR	0.584965
H-optimus-0	Virchow	CPTAC_LUNG_EGFR	0.763872
H-optimus-0	CTransPath	CPTAC_LUNG_EGFR	0.649297
H-optimus-0	Hibou-L	CPTAC_LUNG_EGFR	0.360949
H-optimus-0	Hibou-B	CPTAC_LUNG_EGFR	0.757437
H-optimus-0	Kaiko	CPTAC_LUNG_EGFR	0.481317
H-optimus-0	Phikon	CPTAC_LUNG_EGFR	0.419515
H-optimus-0	PLIP	CPTAC_LUNG_EGFR	0.238903
UNI	Virchow2	CPTAC_LUNG_EGFR	0.640345
UNI	Virchow	CPTAC_LUNG_EGFR	0.580735
Panakeia*	Virchow2	CPTAC_LUNG_EGFR	0.416042
Panakeia*	ProvGigaPath	CPTAC_LUNG_EGFR	0.657284
Panakeia*	UNI	CPTAC_LUNG_EGFR	0.541919
Panakeia*	Virchow	CPTAC_LUNG_EGFR	0.640893
Panakeia*	Phikon	CPTAC_LUNG_EGFR	0.379391
Panakeia*	PLIP	CPTAC_LUNG_EGFR	0.266315
Virchow	Virchow2	CPTAC_LUNG_EGFR	0.543322
CTransPath	Virchow2	CPTAC_LUNG_EGFR	0.598688
CTransPath	ProvGigaPath	CPTAC_LUNG_EGFR	0.476905
CTransPath	DinoSSLPath	CPTAC_LUNG_EGFR	0.592621
CTransPath	UNI	CPTAC_LUNG_EGFR	0.534634
CTransPath	Panakeia*	CPTAC_LUNG_EGFR	0.483766
CTransPath	Virchow	CPTAC_LUNG_EGFR	0.706684
CTransPath	Hibou-L	CPTAC_LUNG_EGFR	0.381986
CTransPath	Hibou-B	CPTAC_LUNG_EGFR	0.626761
CTransPath	Kaiko	CPTAC_LUNG_EGFR	0.534634
CTransPath	Phikon	CPTAC_LUNG_EGFR	0.329984
CTransPath	PLIP	CPTAC_LUNG_EGFR	0.0925808
Hibou-L	Virchow2	CPTAC_LUNG_EGFR	0.402169
Hibou-L	ProvGigaPath	CPTAC_LUNG_EGFR	0.438092
Hibou-L	UNI	CPTAC_LUNG_EGFR	0.390285
Hibou-L	Panakeia*	CPTAC_LUNG_EGFR	0.327049
Hibou-L	Virchow	CPTAC_LUNG_EGFR	0.329379
Hibou-L	Kaiko	CPTAC_LUNG_EGFR	0.299957
Hibou-L	Phikon	CPTAC_LUNG_EGFR	0.287874
Hibou-L	PLIP	CPTAC_LUNG_EGFR	0.210003
Hibou-B	Virchow2	CPTAC_LUNG_EGFR	0.450891
Hibou-B	ProvGigaPath	CPTAC_LUNG_EGFR	0.742622
Hibou-B	UNI	CPTAC_LUNG_EGFR	0.479967
Hibou-B	Panakeia*	CPTAC_LUNG_EGFR	0.518911
Hibou-B	Virchow	CPTAC_LUNG_EGFR	0.651989
Hibou-B	Hibou-L	CPTAC_LUNG_EGFR	0.461017
Hibou-B	Kaiko	CPTAC_LUNG_EGFR	0.436631
Hibou-B	Phikon	CPTAC_LUNG_EGFR	0.441346
Hibou-B	PLIP	CPTAC_LUNG_EGFR	0.215871
BiomedCLIP	CONCH	CPTAC_LUNG_EGFR	0.591451
BiomedCLIP	Virchow2	CPTAC_LUNG_EGFR	0.17345
BiomedCLIP	ProvGigaPath	CPTAC_LUNG_EGFR	0.518007
BiomedCLIP	DinoSSLPath	CPTAC_LUNG_EGFR	0.578148
BiomedCLIP	H-optimus-0	CPTAC_LUNG_EGFR	0.4163
BiomedCLIP	UNI	CPTAC_LUNG_EGFR	0.318457
BiomedCLIP	Panakeia*	CPTAC_LUNG_EGFR	0.61229
BiomedCLIP	Virchow	CPTAC_LUNG_EGFR	0.471761
BiomedCLIP	CTransPath	CPTAC_LUNG_EGFR	0.370453
BiomedCLIP	Hibou-L	CPTAC_LUNG_EGFR	0.090544
BiomedCLIP	Hibou-B	CPTAC_LUNG_EGFR	0.345679
BiomedCLIP	Kaiko	CPTAC_LUNG_EGFR	0.278366
BiomedCLIP	Phikon	CPTAC_LUNG_EGFR	0.353433
BiomedCLIP	PLIP	CPTAC_LUNG_EGFR	0.26491
Kaiko	Virchow2	CPTAC_LUNG_EGFR	0.640345
Kaiko	ProvGigaPath	CPTAC_LUNG_EGFR	0.450891
Kaiko	UNI	CPTAC_LUNG_EGFR	0.506977
Kaiko	Panakeia*	CPTAC_LUNG_EGFR	0.496111
Kaiko	Virchow	CPTAC_LUNG_EGFR	0.53141
Kaiko	Phikon	CPTAC_LUNG_EGFR	0.222777
Kaiko	PLIP	CPTAC_LUNG_EGFR	0.0696126
Phikon	Virchow2	CPTAC_LUNG_EGFR	0.215057
Phikon	ProvGigaPath	CPTAC_LUNG_EGFR	0.461565
Phikon	UNI	CPTAC_LUNG_EGFR	0.25585
Phikon	Virchow	CPTAC_LUNG_EGFR	0.408987
Phikon	PLIP	CPTAC_LUNG_EGFR	0.17345
PLIP	Virchow2	CPTAC_LUNG_EGFR	0.0662884
PLIP	ProvGigaPath	CPTAC_LUNG_EGFR	0.237538
PLIP	UNI	CPTAC_LUNG_EGFR	0.16586
PLIP	Virchow	CPTAC_LUNG_EGFR	0.164683
CONCH	Virchow2	CPTAC_LUNG_KRAS	0.402169
CONCH	ProvGigaPath	CPTAC_LUNG_KRAS	0.277546
CONCH	DinoSSLPath	CPTAC_LUNG_KRAS	0.568367
CONCH	UNI	CPTAC_LUNG_KRAS	0.353987
CONCH	Panakeia*	CPTAC_LUNG_KRAS	0.0803653
CONCH	Virchow	CPTAC_LUNG_KRAS	0.252267
CONCH	CTransPath	CPTAC_LUNG_KRAS	0.334031
CONCH	Hibou-L	CPTAC_LUNG_KRAS	0.27556
CONCH	Hibou-B	CPTAC_LUNG_KRAS	0.221066
CONCH	Kaiko	CPTAC_LUNG_KRAS	0.126247
CONCH	Phikon	CPTAC_LUNG_KRAS	0.254521
CONCH	PLIP	CPTAC_LUNG_KRAS	0.163708
ProvGigaPath	Virchow2	CPTAC_LUNG_KRAS	0.25435
ProvGigaPath	UNI	CPTAC_LUNG_KRAS	0.233929
ProvGigaPath	Virchow	CPTAC_LUNG_KRAS	0.366608
DinoSSLPath	Virchow2	CPTAC_LUNG_KRAS	0.428286
DinoSSLPath	ProvGigaPath	CPTAC_LUNG_KRAS	0.275582
DinoSSLPath	UNI	CPTAC_LUNG_KRAS	0.285341
DinoSSLPath	Panakeia*	CPTAC_LUNG_KRAS	0.247256
DinoSSLPath	Virchow	CPTAC_LUNG_KRAS	0.326348
DinoSSLPath	Hibou-L	CPTAC_LUNG_KRAS	0.233966
DinoSSLPath	Hibou-B	CPTAC_LUNG_KRAS	0.215752
DinoSSLPath	Kaiko	CPTAC_LUNG_KRAS	0.131842
DinoSSLPath	Phikon	CPTAC_LUNG_KRAS	0.156219
DinoSSLPath	PLIP	CPTAC_LUNG_KRAS	0.0848545
H-optimus-0	CONCH	CPTAC_LUNG_KRAS	0.448156
H-optimus-0	Virchow2	CPTAC_LUNG_KRAS	0.402817
H-optimus-0	ProvGigaPath	CPTAC_LUNG_KRAS	0.411329
H-optimus-0	DinoSSLPath	CPTAC_LUNG_KRAS	0.343588
H-optimus-0	UNI	CPTAC_LUNG_KRAS	0.345967
H-optimus-0	Panakeia*	CPTAC_LUNG_KRAS	0.0982343
H-optimus-0	Virchow	CPTAC_LUNG_KRAS	0.418581
H-optimus-0	CTransPath	CPTAC_LUNG_KRAS	0.590158
H-optimus-0	Hibou-L	CPTAC_LUNG_KRAS	0.343277
H-optimus-0	Hibou-B	CPTAC_LUNG_KRAS	0.173892
H-optimus-0	Kaiko	CPTAC_LUNG_KRAS	0.232193
H-optimus-0	Phikon	CPTAC_LUNG_KRAS	0.109017
H-optimus-0	PLIP	CPTAC_LUNG_KRAS	0.197375
UNI	Virchow2	CPTAC_LUNG_KRAS	0.112384
UNI	Virchow	CPTAC_LUNG_KRAS	0.148879
Panakeia*	Virchow2	CPTAC_LUNG_KRAS	0.166292
Panakeia*	ProvGigaPath	CPTAC_LUNG_KRAS	0.217108
Panakeia*	UNI	CPTAC_LUNG_KRAS	0.0578487
Panakeia*	Virchow	CPTAC_LUNG_KRAS	0.275582
Panakeia*	Phikon	CPTAC_LUNG_KRAS	0.0304878
Panakeia*	PLIP	CPTAC_LUNG_KRAS	0.0406572
Virchow	Virchow2	CPTAC_LUNG_KRAS	0.16421
CTransPath	Virchow2	CPTAC_LUNG_KRAS	0.292091
CTransPath	ProvGigaPath	CPTAC_LUNG_KRAS	0.473945
CTransPath	DinoSSLPath	CPTAC_LUNG_KRAS	0.34752
CTransPath	UNI	CPTAC_LUNG_KRAS	0.261067
CTransPath	Panakeia*	CPTAC_LUNG_KRAS	0.293333
CTransPath	Virchow	CPTAC_LUNG_KRAS	0.545227
CTransPath	Hibou-L	CPTAC_LUNG_KRAS	0.208406
CTransPath	Hibou-B	CPTAC_LUNG_KRAS	0.193916
CTransPath	Kaiko	CPTAC_LUNG_KRAS	0.32935
CTransPath	Phikon	CPTAC_LUNG_KRAS	0.105408
CTransPath	PLIP	CPTAC_LUNG_KRAS	0.0865219
Hibou-L	Virchow2	CPTAC_LUNG_KRAS	0.100046
Hibou-L	ProvGigaPath	CPTAC_LUNG_KRAS	0.0823394
Hibou-L	UNI	CPTAC_LUNG_KRAS	0.306993
Hibou-L	Panakeia*	CPTAC_LUNG_KRAS	0.00352526
Hibou-L	Virchow	CPTAC_LUNG_KRAS	0.174892
Hibou-L	Kaiko	CPTAC_LUNG_KRAS	-0.0458926
Hibou-L	Phikon	CPTAC_LUNG_KRAS	0.0893471
Hibou-L	PLIP	CPTAC_LUNG_KRAS	0.0717264
Hibou-B	Virchow2	CPTAC_LUNG_KRAS	0.12226
Hibou-B	ProvGigaPath	CPTAC_LUNG_KRAS	0.212358
Hibou-B	UNI	CPTAC_LUNG_KRAS	0.110394
Hibou-B	Panakeia*	CPTAC_LUNG_KRAS	0.0823162
Hibou-B	Virchow	CPTAC_LUNG_KRAS	0.13427
Hibou-B	Hibou-L	CPTAC_LUNG_KRAS	0.168783
Hibou-B	Kaiko	CPTAC_LUNG_KRAS	0.173892
Hibou-B	Phikon	CPTAC_LUNG_KRAS	0.17485
Hibou-B	PLIP	CPTAC_LUNG_KRAS	0.153934
BiomedCLIP	CONCH	CPTAC_LUNG_KRAS	0.276451
BiomedCLIP	Virchow2	CPTAC_LUNG_KRAS	0.182519
BiomedCLIP	ProvGigaPath	CPTAC_LUNG_KRAS	0.0329234
BiomedCLIP	DinoSSLPath	CPTAC_LUNG_KRAS	0.175615
BiomedCLIP	H-optimus-0	CPTAC_LUNG_KRAS	0.182519
BiomedCLIP	UNI	CPTAC_LUNG_KRAS	0.0708546
BiomedCLIP	Panakeia*	CPTAC_LUNG_KRAS	0.0496552
BiomedCLIP	Virchow	CPTAC_LUNG_KRAS	0.0758799
BiomedCLIP	CTransPath	CPTAC_LUNG_KRAS	0.0877797
BiomedCLIP	Hibou-L	CPTAC_LUNG_KRAS	0.10806
BiomedCLIP	Hibou-B	CPTAC_LUNG_KRAS	0.197982
BiomedCLIP	Kaiko	CPTAC_LUNG_KRAS	0.182519
BiomedCLIP	Phikon	CPTAC_LUNG_KRAS	0.712477
BiomedCLIP	PLIP	CPTAC_LUNG_KRAS	0.647255
Kaiko	Virchow2	CPTAC_LUNG_KRAS	0.189537
Kaiko	ProvGigaPath	CPTAC_LUNG_KRAS	0.293595
Kaiko	UNI	CPTAC_LUNG_KRAS	0.112384
Kaiko	Panakeia*	CPTAC_LUNG_KRAS	0.166292
Kaiko	Virchow	CPTAC_LUNG_KRAS	0.127871
Kaiko	Phikon	CPTAC_LUNG_KRAS	0.217015
Kaiko	PLIP	CPTAC_LUNG_KRAS	0.197375
Phikon	Virchow2	CPTAC_LUNG_KRAS	0.109017
Phikon	ProvGigaPath	CPTAC_LUNG_KRAS	0.0981401
Phikon	UNI	CPTAC_LUNG_KRAS	0.204432
Phikon	Virchow	CPTAC_LUNG_KRAS	0.0912326
Phikon	PLIP	CPTAC_LUNG_KRAS	0.426584
PLIP	Virchow2	CPTAC_LUNG_KRAS	0.197375
PLIP	ProvGigaPath	CPTAC_LUNG_KRAS	0.1212
PLIP	UNI	CPTAC_LUNG_KRAS	-0.0384885
PLIP	Virchow	CPTAC_LUNG_KRAS	0.106645
CONCH	Virchow2	CPTAC_LUNG_STK11	0.270561
CONCH	ProvGigaPath	CPTAC_LUNG_STK11	0.289544
CONCH	DinoSSLPath	CPTAC_LUNG_STK11	0.215871
CONCH	UNI	CPTAC_LUNG_STK11	0
CONCH	Panakeia*	CPTAC_LUNG_STK11	0.318861
CONCH	Virchow	CPTAC_LUNG_STK11	0.42195
CONCH	CTransPath	CPTAC_LUNG_STK11	0.411928
CONCH	Hibou-L	CPTAC_LUNG_STK11	0.0726312
CONCH	Hibou-B	CPTAC_LUNG_STK11	0.152433
CONCH	Kaiko	CPTAC_LUNG_STK11	0.15873
CONCH	Phikon	CPTAC_LUNG_STK11	0.0597898
CONCH	PLIP	CPTAC_LUNG_STK11	0.232401
ProvGigaPath	Virchow2	CPTAC_LUNG_STK11	0.705374
ProvGigaPath	UNI	CPTAC_LUNG_STK11	0
ProvGigaPath	Virchow	CPTAC_LUNG_STK11	0.616339
DinoSSLPath	Virchow2	CPTAC_LUNG_STK11	0.277416
DinoSSLPath	ProvGigaPath	CPTAC_LUNG_STK11	0.423216
DinoSSLPath	UNI	CPTAC_LUNG_STK11	0
DinoSSLPath	Panakeia*	CPTAC_LUNG_STK11	0.390285
DinoSSLPath	Virchow	CPTAC_LUNG_STK11	0.519153
DinoSSLPath	Hibou-L	CPTAC_LUNG_STK11	0.414149
DinoSSLPath	Hibou-B	CPTAC_LUNG_STK11	0.320861
DinoSSLPath	Kaiko	CPTAC_LUNG_STK11	0.313669
DinoSSLPath	Phikon	CPTAC_LUNG_STK11	0.157393
DinoSSLPath	PLIP	CPTAC_LUNG_STK11	0.425556
H-optimus-0	CONCH	CPTAC_LUNG_STK11	0.337276
H-optimus-0	Virchow2	CPTAC_LUNG_STK11	0.525992
H-optimus-0	ProvGigaPath	CPTAC_LUNG_STK11	0.6083
H-optimus-0	DinoSSLPath	CPTAC_LUNG_STK11	0.446399
H-optimus-0	UNI	CPTAC_LUNG_STK11	0
H-optimus-0	Panakeia*	CPTAC_LUNG_STK11	0.37882
H-optimus-0	Virchow	CPTAC_LUNG_STK11	0.716853
H-optimus-0	CTransPath	CPTAC_LUNG_STK11	0.438321
H-optimus-0	Hibou-L	CPTAC_LUNG_STK11	0.216924
H-optimus-0	Hibou-B	CPTAC_LUNG_STK11	0.320848
H-optimus-0	Kaiko	CPTAC_LUNG_STK11	0.476629
H-optimus-0	Phikon	CPTAC_LUNG_STK11	0.128663
H-optimus-0	PLIP	CPTAC_LUNG_STK11	0.369389
UNI	Virchow2	CPTAC_LUNG_STK11	0
UNI	Virchow	CPTAC_LUNG_STK11	0
Panakeia*	Virchow2	CPTAC_LUNG_STK11	0.182169
Panakeia*	ProvGigaPath	CPTAC_LUNG_STK11	0.245796
Panakeia*	UNI	CPTAC_LUNG_STK11	0
Panakeia*	Virchow	CPTAC_LUNG_STK11	0.418056
Panakeia*	Phikon	CPTAC_LUNG_STK11	0.18689
Panakeia*	PLIP	CPTAC_LUNG_STK11	0.371453
Virchow	Virchow2	CPTAC_LUNG_STK11	0.431853
CTransPath	Virchow2	CPTAC_LUNG_STK11	0.285341
CTransPath	ProvGigaPath	CPTAC_LUNG_STK11	0.303853
CTransPath	DinoSSLPath	CPTAC_LUNG_STK11	0.404494
CTransPath	UNI	CPTAC_LUNG_STK11	0
CTransPath	Panakeia*	CPTAC_LUNG_STK11	0.408619
CTransPath	Virchow	CPTAC_LUNG_STK11	0.433854
CTransPath	Hibou-L	CPTAC_LUNG_STK11	0.136808
CTransPath	Hibou-B	CPTAC_LUNG_STK11	0.233154
CTransPath	Kaiko	CPTAC_LUNG_STK11	0.314233
CTransPath	Phikon	CPTAC_LUNG_STK11	0.193916
CTransPath	PLIP	CPTAC_LUNG_STK11	0.385573
Hibou-L	Virchow2	CPTAC_LUNG_STK11	0.0312262
Hibou-L	ProvGigaPath	CPTAC_LUNG_STK11	0.122931
Hibou-L	UNI	CPTAC_LUNG_STK11	0
Hibou-L	Panakeia*	CPTAC_LUNG_STK11	0.22663
Hibou-L	Virchow	CPTAC_LUNG_STK11	0.286717
Hibou-L	Kaiko	CPTAC_LUNG_STK11	0.248637
Hibou-L	Phikon	CPTAC_LUNG_STK11	0.213225
Hibou-L	PLIP	CPTAC_LUNG_STK11	0.243398
Hibou-B	Virchow2	CPTAC_LUNG_STK11	0.00883117
Hibou-B	ProvGigaPath	CPTAC_LUNG_STK11	0.190627
Hibou-B	UNI	CPTAC_LUNG_STK11	0
Hibou-B	Panakeia*	CPTAC_LUNG_STK11	0.262986
Hibou-B	Virchow	CPTAC_LUNG_STK11	0.38629
Hibou-B	Hibou-L	CPTAC_LUNG_STK11	0.427027
Hibou-B	Kaiko	CPTAC_LUNG_STK11	0.21644
Hibou-B	Phikon	CPTAC_LUNG_STK11	0.165091
Hibou-B	PLIP	CPTAC_LUNG_STK11	0.463834
BiomedCLIP	CONCH	CPTAC_LUNG_STK11	0.15873
BiomedCLIP	Virchow2	CPTAC_LUNG_STK11	-0.141054
BiomedCLIP	ProvGigaPath	CPTAC_LUNG_STK11	0.0245399
BiomedCLIP	DinoSSLPath	CPTAC_LUNG_STK11	0.313669
BiomedCLIP	H-optimus-0	CPTAC_LUNG_STK11	0.267281
BiomedCLIP	UNI	CPTAC_LUNG_STK11	0
BiomedCLIP	Panakeia*	CPTAC_LUNG_STK11	0.30358
BiomedCLIP	Virchow	CPTAC_LUNG_STK11	0.327566
BiomedCLIP	CTransPath	CPTAC_LUNG_STK11	0.26525
BiomedCLIP	Hibou-L	CPTAC_LUNG_STK11	0.364231
BiomedCLIP	Hibou-B	CPTAC_LUNG_STK11	0.34181
BiomedCLIP	Kaiko	CPTAC_LUNG_STK11	0.227083
BiomedCLIP	Phikon	CPTAC_LUNG_STK11	0.327411
BiomedCLIP	PLIP	CPTAC_LUNG_STK11	0.519191
Kaiko	Virchow2	CPTAC_LUNG_STK11	0.331106
Kaiko	ProvGigaPath	CPTAC_LUNG_STK11	0.51227
Kaiko	UNI	CPTAC_LUNG_STK11	0
Kaiko	Panakeia*	CPTAC_LUNG_STK11	0.207522
Kaiko	Virchow	CPTAC_LUNG_STK11	0.449827
Kaiko	Phikon	CPTAC_LUNG_STK11	0.327411
Kaiko	PLIP	CPTAC_LUNG_STK11	0.223308
Phikon	Virchow2	CPTAC_LUNG_STK11	0.0809249
Phikon	ProvGigaPath	CPTAC_LUNG_STK11	-0.00171821
Phikon	UNI	CPTAC_LUNG_STK11	0
Phikon	Virchow	CPTAC_LUNG_STK11	0.221542
Phikon	PLIP	CPTAC_LUNG_STK11	0.228352
PLIP	Virchow2	CPTAC_LUNG_STK11	-0.0470657
PLIP	ProvGigaPath	CPTAC_LUNG_STK11	0.152753
PLIP	UNI	CPTAC_LUNG_STK11	0
PLIP	Virchow	CPTAC_LUNG_STK11	0.39323
CONCH	Virchow2	CPTAC_LUNG_TP53	0.495924
CONCH	ProvGigaPath	CPTAC_LUNG_TP53	0.421818
CONCH	DinoSSLPath	CPTAC_LUNG_TP53	0.485781
CONCH	UNI	CPTAC_LUNG_TP53	0.482666
CONCH	Panakeia*	CPTAC_LUNG_TP53	0.453608
CONCH	Virchow	CPTAC_LUNG_TP53	0.749909
CONCH	CTransPath	CPTAC_LUNG_TP53	0.406065
CONCH	Hibou-L	CPTAC_LUNG_TP53	0.634483
CONCH	Hibou-B	CPTAC_LUNG_TP53	0.545714
CONCH	Kaiko	CPTAC_LUNG_TP53	0.548762
CONCH	Phikon	CPTAC_LUNG_TP53	0.498987
CONCH	PLIP	CPTAC_LUNG_TP53	0.659615
ProvGigaPath	Virchow2	CPTAC_LUNG_TP53	0.502246
ProvGigaPath	UNI	CPTAC_LUNG_TP53	0.55406
ProvGigaPath	Virchow	CPTAC_LUNG_TP53	0.461565
DinoSSLPath	Virchow2	CPTAC_LUNG_TP53	0.514149
DinoSSLPath	ProvGigaPath	CPTAC_LUNG_TP53	0.817948
DinoSSLPath	UNI	CPTAC_LUNG_TP53	0.653736
DinoSSLPath	Panakeia*	CPTAC_LUNG_TP53	0.821022
DinoSSLPath	Virchow	CPTAC_LUNG_TP53	0.529532
DinoSSLPath	Hibou-L	CPTAC_LUNG_TP53	0.529532
DinoSSLPath	Hibou-B	CPTAC_LUNG_TP53	0.569106
DinoSSLPath	Kaiko	CPTAC_LUNG_TP53	0.279238
DinoSSLPath	Phikon	CPTAC_LUNG_TP53	0.763872
DinoSSLPath	PLIP	CPTAC_LUNG_TP53	0.364468
H-optimus-0	CONCH	CPTAC_LUNG_TP53	0.33619
H-optimus-0	Virchow2	CPTAC_LUNG_TP53	0.651602
H-optimus-0	ProvGigaPath	CPTAC_LUNG_TP53	0.496152
H-optimus-0	DinoSSLPath	CPTAC_LUNG_TP53	0.56388
H-optimus-0	UNI	CPTAC_LUNG_TP53	0.573124
H-optimus-0	Panakeia*	CPTAC_LUNG_TP53	0.601151
H-optimus-0	Virchow	CPTAC_LUNG_TP53	0.444745
H-optimus-0	CTransPath	CPTAC_LUNG_TP53	0.563187
H-optimus-0	Hibou-L	CPTAC_LUNG_TP53	0.337276
H-optimus-0	Hibou-B	CPTAC_LUNG_TP53	0.401553
H-optimus-0	Kaiko	CPTAC_LUNG_TP53	0.228305
H-optimus-0	Phikon	CPTAC_LUNG_TP53	0.510906
H-optimus-0	PLIP	CPTAC_LUNG_TP53	0.300706
UNI	Virchow2	CPTAC_LUNG_TP53	0.51989
UNI	Virchow	CPTAC_LUNG_TP53	0.527597
Panakeia*	Virchow2	CPTAC_LUNG_TP53	0.593788
Panakeia*	ProvGigaPath	CPTAC_LUNG_TP53	0.674704
Panakeia*	UNI	CPTAC_LUNG_TP53	0.64857
Panakeia*	Virchow	CPTAC_LUNG_TP53	0.49541
Panakeia*	Phikon	CPTAC_LUNG_TP53	0.717043
Panakeia*	PLIP	CPTAC_LUNG_TP53	0.338534
Virchow	Virchow2	CPTAC_LUNG_TP53	0.616075
CTransPath	Virchow2	CPTAC_LUNG_TP53	0.390304
CTransPath	ProvGigaPath	CPTAC_LUNG_TP53	0.640109
CTransPath	DinoSSLPath	CPTAC_LUNG_TP53	0.793417
CTransPath	UNI	CPTAC_LUNG_TP53	0.618058
CTransPath	Panakeia*	CPTAC_LUNG_TP53	0.741921
CTransPath	Virchow	CPTAC_LUNG_TP53	0.444745
CTransPath	Hibou-L	CPTAC_LUNG_TP53	0.444745
CTransPath	Hibou-B	CPTAC_LUNG_TP53	0.438956
CTransPath	Kaiko	CPTAC_LUNG_TP53	0.228305
CTransPath	Phikon	CPTAC_LUNG_TP53	0.733221
CTransPath	PLIP	CPTAC_LUNG_TP53	0.300706
Hibou-L	Virchow2	CPTAC_LUNG_TP53	0.469817
Hibou-L	ProvGigaPath	CPTAC_LUNG_TP53	0.461565
Hibou-L	UNI	CPTAC_LUNG_TP53	0.491258
Hibou-L	Panakeia*	CPTAC_LUNG_TP53	0.49541
Hibou-L	Virchow	CPTAC_LUNG_TP53	0.617743
Hibou-L	Kaiko	CPTAC_LUNG_TP53	0.501692
Hibou-L	Phikon	CPTAC_LUNG_TP53	0.581244
Hibou-L	PLIP	CPTAC_LUNG_TP53	0.607553
Hibou-B	Virchow2	CPTAC_LUNG_TP53	0.51204
Hibou-B	ProvGigaPath	CPTAC_LUNG_TP53	0.494882
Hibou-B	UNI	CPTAC_LUNG_TP53	0.49381
Hibou-B	Panakeia*	CPTAC_LUNG_TP53	0.494525
Hibou-B	Virchow	CPTAC_LUNG_TP53	0.602925
Hibou-B	Hibou-L	CPTAC_LUNG_TP53	0.565109
Hibou-B	Kaiko	CPTAC_LUNG_TP53	0.466954
Hibou-B	Phikon	CPTAC_LUNG_TP53	0.549894
Hibou-B	PLIP	CPTAC_LUNG_TP53	0.563239
BiomedCLIP	CONCH	CPTAC_LUNG_TP53	0.630919
BiomedCLIP	Virchow2	CPTAC_LUNG_TP53	0.529586
BiomedCLIP	ProvGigaPath	CPTAC_LUNG_TP53	0.498296
BiomedCLIP	DinoSSLPath	CPTAC_LUNG_TP53	0.622705
BiomedCLIP	H-optimus-0	CPTAC_LUNG_TP53	0.476841
BiomedCLIP	UNI	CPTAC_LUNG_TP53	0.545658
BiomedCLIP	Panakeia*	CPTAC_LUNG_TP53	0.66064
BiomedCLIP	Virchow	CPTAC_LUNG_TP53	0.646791
BiomedCLIP	CTransPath	CPTAC_LUNG_TP53	0.59757
BiomedCLIP	Hibou-L	CPTAC_LUNG_TP53	0.498071
BiomedCLIP	Hibou-B	CPTAC_LUNG_TP53	0.585938
BiomedCLIP	Kaiko	CPTAC_LUNG_TP53	0.431635
BiomedCLIP	Phikon	CPTAC_LUNG_TP53	0.645353
BiomedCLIP	PLIP	CPTAC_LUNG_TP53	0.548552
Kaiko	Virchow2	CPTAC_LUNG_TP53	0.334171
Kaiko	ProvGigaPath	CPTAC_LUNG_TP53	0.238193
Kaiko	UNI	CPTAC_LUNG_TP53	0.26818
Kaiko	Panakeia*	CPTAC_LUNG_TP53	0.25841
Kaiko	Virchow	CPTAC_LUNG_TP53	0.621286
Kaiko	Phikon	CPTAC_LUNG_TP53	0.311688
Kaiko	PLIP	CPTAC_LUNG_TP53	0.573124
Phikon	Virchow2	CPTAC_LUNG_TP53	0.501958
Phikon	ProvGigaPath	CPTAC_LUNG_TP53	0.62474
Phikon	UNI	CPTAC_LUNG_TP53	0.597683
Phikon	Virchow	CPTAC_LUNG_TP53	0.508416
Phikon	PLIP	CPTAC_LUNG_TP53	0.404494
PLIP	Virchow2	CPTAC_LUNG_TP53	0.397532
PLIP	ProvGigaPath	CPTAC_LUNG_TP53	0.313175
PLIP	UNI	CPTAC_LUNG_TP53	0.390999
PLIP	Virchow	CPTAC_LUNG_TP53	0.646797
CONCH	Virchow2	BERN_STAD_LAUREN	0.468916
CONCH	ProvGigaPath	BERN_STAD_LAUREN	0.37389
CONCH	DinoSSLPath	BERN_STAD_LAUREN	0.403307
CONCH	UNI	BERN_STAD_LAUREN	0.30807
CONCH	Panakeia*	BERN_STAD_LAUREN	0.353976
CONCH	Virchow	BERN_STAD_LAUREN	0.3666
CONCH	CTransPath	BERN_STAD_LAUREN	0.276129
CONCH	Hibou-L	BERN_STAD_LAUREN	0.291667
CONCH	Hibou-B	BERN_STAD_LAUREN	0.402948
CONCH	Kaiko	BERN_STAD_LAUREN	0.341349
CONCH	Phikon	BERN_STAD_LAUREN	0.291667
CONCH	PLIP	BERN_STAD_LAUREN	0.404977
ProvGigaPath	Virchow2	BERN_STAD_LAUREN	0.802182
ProvGigaPath	UNI	BERN_STAD_LAUREN	0.698065
ProvGigaPath	Virchow	BERN_STAD_LAUREN	0.620642
DinoSSLPath	Virchow2	BERN_STAD_LAUREN	0.618659
DinoSSLPath	ProvGigaPath	BERN_STAD_LAUREN	0.725332
DinoSSLPath	UNI	BERN_STAD_LAUREN	0.626758
DinoSSLPath	Panakeia*	BERN_STAD_LAUREN	0.81222
DinoSSLPath	Virchow	BERN_STAD_LAUREN	0.716919
DinoSSLPath	Hibou-L	BERN_STAD_LAUREN	0.12528
DinoSSLPath	Hibou-B	BERN_STAD_LAUREN	0.650924
DinoSSLPath	Kaiko	BERN_STAD_LAUREN	0.551559
DinoSSLPath	Phikon	BERN_STAD_LAUREN	0.56762
DinoSSLPath	PLIP	BERN_STAD_LAUREN	0.480916
H-optimus-0	CONCH	BERN_STAD_LAUREN	0.404669
H-optimus-0	Virchow2	BERN_STAD_LAUREN	0.775419
H-optimus-0	ProvGigaPath	BERN_STAD_LAUREN	0.71376
H-optimus-0	DinoSSLPath	BERN_STAD_LAUREN	0.810427
H-optimus-0	UNI	BERN_STAD_LAUREN	0.626374
H-optimus-0	Panakeia*	BERN_STAD_LAUREN	0.707617
H-optimus-0	Virchow	BERN_STAD_LAUREN	0.706263
H-optimus-0	CTransPath	BERN_STAD_LAUREN	0.622031
H-optimus-0	Hibou-L	BERN_STAD_LAUREN	0.151267
H-optimus-0	Hibou-B	BERN_STAD_LAUREN	0.741506
H-optimus-0	Kaiko	BERN_STAD_LAUREN	0.592814
H-optimus-0	Phikon	BERN_STAD_LAUREN	0.567862
H-optimus-0	PLIP	BERN_STAD_LAUREN	0.504824
UNI	Virchow2	BERN_STAD_LAUREN	0.588219
UNI	Virchow	BERN_STAD_LAUREN	0.597103
Panakeia*	Virchow2	BERN_STAD_LAUREN	0.66066
Panakeia*	ProvGigaPath	BERN_STAD_LAUREN	0.782817
Panakeia*	UNI	BERN_STAD_LAUREN	0.787001
Panakeia*	Virchow	BERN_STAD_LAUREN	0.684977
Panakeia*	Phikon	BERN_STAD_LAUREN	0.459173
Panakeia*	PLIP	BERN_STAD_LAUREN	0.40004
Virchow	Virchow2	BERN_STAD_LAUREN	0.629428
CTransPath	Virchow2	BERN_STAD_LAUREN	0.492892
CTransPath	ProvGigaPath	BERN_STAD_LAUREN	0.540182
CTransPath	DinoSSLPath	BERN_STAD_LAUREN	0.62462
CTransPath	UNI	BERN_STAD_LAUREN	0.504253
CTransPath	Panakeia*	BERN_STAD_LAUREN	0.586375
CTransPath	Virchow	BERN_STAD_LAUREN	0.817987
CTransPath	Hibou-L	BERN_STAD_LAUREN	0.102026
CTransPath	Hibou-B	BERN_STAD_LAUREN	0.460443
CTransPath	Kaiko	BERN_STAD_LAUREN	0.562466
CTransPath	Phikon	BERN_STAD_LAUREN	0.661078
CTransPath	PLIP	BERN_STAD_LAUREN	0.418907
Hibou-L	Virchow2	BERN_STAD_LAUREN	0.183796
Hibou-L	ProvGigaPath	BERN_STAD_LAUREN	0.146816
Hibou-L	UNI	BERN_STAD_LAUREN	0.0875
Hibou-L	Panakeia*	BERN_STAD_LAUREN	0.0992537
Hibou-L	Virchow	BERN_STAD_LAUREN	0.129822
Hibou-L	Kaiko	BERN_STAD_LAUREN	0.14871
Hibou-L	Phikon	BERN_STAD_LAUREN	0.143885
Hibou-L	PLIP	BERN_STAD_LAUREN	0.154696
Hibou-B	Virchow2	BERN_STAD_LAUREN	0.818787
Hibou-B	ProvGigaPath	BERN_STAD_LAUREN	0.734115
Hibou-B	UNI	BERN_STAD_LAUREN	0.511737
Hibou-B	Panakeia*	BERN_STAD_LAUREN	0.62043
Hibou-B	Virchow	BERN_STAD_LAUREN	0.525542
Hibou-B	Hibou-L	BERN_STAD_LAUREN	0.178051
Hibou-B	Kaiko	BERN_STAD_LAUREN	0.62184
Hibou-B	Phikon	BERN_STAD_LAUREN	0.423118
Hibou-B	PLIP	BERN_STAD_LAUREN	0.564568
BiomedCLIP	CONCH	BERN_STAD_LAUREN	0.536658
BiomedCLIP	Virchow2	BERN_STAD_LAUREN	0.574557
BiomedCLIP	ProvGigaPath	BERN_STAD_LAUREN	0.47316
BiomedCLIP	DinoSSLPath	BERN_STAD_LAUREN	0.483577
BiomedCLIP	H-optimus-0	BERN_STAD_LAUREN	0.532138
BiomedCLIP	UNI	BERN_STAD_LAUREN	0.355068
BiomedCLIP	Panakeia*	BERN_STAD_LAUREN	0.402914
BiomedCLIP	Virchow	BERN_STAD_LAUREN	0.493388
BiomedCLIP	CTransPath	BERN_STAD_LAUREN	0.395341
BiomedCLIP	Hibou-L	BERN_STAD_LAUREN	0.292213
BiomedCLIP	Hibou-B	BERN_STAD_LAUREN	0.521042
BiomedCLIP	Kaiko	BERN_STAD_LAUREN	0.409142
BiomedCLIP	Phikon	BERN_STAD_LAUREN	0.408795
BiomedCLIP	PLIP	BERN_STAD_LAUREN	0.526276
Kaiko	Virchow2	BERN_STAD_LAUREN	0.591796
Kaiko	ProvGigaPath	BERN_STAD_LAUREN	0.655405
Kaiko	UNI	BERN_STAD_LAUREN	0.640449
Kaiko	Panakeia*	BERN_STAD_LAUREN	0.682455
Kaiko	Virchow	BERN_STAD_LAUREN	0.646038
Kaiko	Phikon	BERN_STAD_LAUREN	0.44821
Kaiko	PLIP	BERN_STAD_LAUREN	0.404417
Phikon	Virchow2	BERN_STAD_LAUREN	0.510273
Phikon	ProvGigaPath	BERN_STAD_LAUREN	0.557106
Phikon	UNI	BERN_STAD_LAUREN	0.459746
Phikon	Virchow	BERN_STAD_LAUREN	0.611058
Phikon	PLIP	BERN_STAD_LAUREN	0.408201
PLIP	Virchow2	BERN_STAD_LAUREN	0.500262
PLIP	ProvGigaPath	BERN_STAD_LAUREN	0.444692
PLIP	UNI	BERN_STAD_LAUREN	0.326599
PLIP	Virchow	BERN_STAD_LAUREN	0.491113
CONCH	Virchow2	BERN_STAD_ISMSIH	0.632289
CONCH	ProvGigaPath	BERN_STAD_ISMSIH	0.518842
CONCH	DinoSSLPath	BERN_STAD_ISMSIH	0.423757
CONCH	UNI	BERN_STAD_ISMSIH	0.417996
CONCH	Panakeia*	BERN_STAD_ISMSIH	0.540604
CONCH	Virchow	BERN_STAD_ISMSIH	0.381712
CONCH	CTransPath	BERN_STAD_ISMSIH	0.52912
CONCH	Hibou-L	BERN_STAD_ISMSIH	0.476701
CONCH	Hibou-B	BERN_STAD_ISMSIH	0.16687
CONCH	Kaiko	BERN_STAD_ISMSIH	0.447514
CONCH	Phikon	BERN_STAD_ISMSIH	0.357746
CONCH	PLIP	BERN_STAD_ISMSIH	0.295744
ProvGigaPath	Virchow2	BERN_STAD_ISMSIH	0.707176
ProvGigaPath	UNI	BERN_STAD_ISMSIH	0.626285
ProvGigaPath	Virchow	BERN_STAD_ISMSIH	0.649689
DinoSSLPath	Virchow2	BERN_STAD_ISMSIH	0.457869
DinoSSLPath	ProvGigaPath	BERN_STAD_ISMSIH	0.439011
DinoSSLPath	UNI	BERN_STAD_ISMSIH	0.546359
DinoSSLPath	Panakeia*	BERN_STAD_ISMSIH	0.623937
DinoSSLPath	Virchow	BERN_STAD_ISMSIH	0.503166
DinoSSLPath	Hibou-L	BERN_STAD_ISMSIH	0.324848
DinoSSLPath	Hibou-B	BERN_STAD_ISMSIH	0.23682
DinoSSLPath	Kaiko	BERN_STAD_ISMSIH	0.518395
DinoSSLPath	Phikon	BERN_STAD_ISMSIH	0.528408
DinoSSLPath	PLIP	BERN_STAD_ISMSIH	0.415824
H-optimus-0	CONCH	BERN_STAD_ISMSIH	0.540604
H-optimus-0	Virchow2	BERN_STAD_ISMSIH	0.70563
H-optimus-0	ProvGigaPath	BERN_STAD_ISMSIH	0.693908
H-optimus-0	DinoSSLPath	BERN_STAD_ISMSIH	0.482913
H-optimus-0	UNI	BERN_STAD_ISMSIH	0.645751
H-optimus-0	Panakeia*	BERN_STAD_ISMSIH	0.651326
H-optimus-0	Virchow	BERN_STAD_ISMSIH	0.498074
H-optimus-0	CTransPath	BERN_STAD_ISMSIH	0.517407
H-optimus-0	Hibou-L	BERN_STAD_ISMSIH	0.369556
H-optimus-0	Hibou-B	BERN_STAD_ISMSIH	0.200191
H-optimus-0	Kaiko	BERN_STAD_ISMSIH	0.657492
H-optimus-0	Phikon	BERN_STAD_ISMSIH	0.520421
H-optimus-0	PLIP	BERN_STAD_ISMSIH	0.283776
UNI	Virchow2	BERN_STAD_ISMSIH	0.506662
UNI	Virchow	BERN_STAD_ISMSIH	0.573687
Panakeia*	Virchow2	BERN_STAD_ISMSIH	0.621524
Panakeia*	ProvGigaPath	BERN_STAD_ISMSIH	0.540863
Panakeia*	UNI	BERN_STAD_ISMSIH	0.591251
Panakeia*	Virchow	BERN_STAD_ISMSIH	0.498074
Panakeia*	Phikon	BERN_STAD_ISMSIH	0.413848
Panakeia*	PLIP	BERN_STAD_ISMSIH	0.407263
Virchow	Virchow2	BERN_STAD_ISMSIH	0.52243
CTransPath	Virchow2	BERN_STAD_ISMSIH	0.463759
CTransPath	ProvGigaPath	BERN_STAD_ISMSIH	0.355464
CTransPath	DinoSSLPath	BERN_STAD_ISMSIH	0.597884
CTransPath	UNI	BERN_STAD_ISMSIH	0.424533
CTransPath	Panakeia*	BERN_STAD_ISMSIH	0.617254
CTransPath	Virchow	BERN_STAD_ISMSIH	0.39698
CTransPath	Hibou-L	BERN_STAD_ISMSIH	0.517068
CTransPath	Hibou-B	BERN_STAD_ISMSIH	0.117069
CTransPath	Kaiko	BERN_STAD_ISMSIH	0.479821
CTransPath	Phikon	BERN_STAD_ISMSIH	0.413493
CTransPath	PLIP	BERN_STAD_ISMSIH	0.613203
Hibou-L	Virchow2	BERN_STAD_ISMSIH	0.453103
Hibou-L	ProvGigaPath	BERN_STAD_ISMSIH	0.330927
Hibou-L	UNI	BERN_STAD_ISMSIH	0.246711
Hibou-L	Panakeia*	BERN_STAD_ISMSIH	0.419992
Hibou-L	Virchow	BERN_STAD_ISMSIH	0.282172
Hibou-L	Kaiko	BERN_STAD_ISMSIH	0.288303
Hibou-L	Phikon	BERN_STAD_ISMSIH	0.293339
Hibou-L	PLIP	BERN_STAD_ISMSIH	0.400089
Hibou-B	Virchow2	BERN_STAD_ISMSIH	0.185532
Hibou-B	ProvGigaPath	BERN_STAD_ISMSIH	0.288056
Hibou-B	UNI	BERN_STAD_ISMSIH	0.34225
Hibou-B	Panakeia*	BERN_STAD_ISMSIH	0.200191
Hibou-B	Virchow	BERN_STAD_ISMSIH	0.364814
Hibou-B	Hibou-L	BERN_STAD_ISMSIH	0.0707031
Hibou-B	Kaiko	BERN_STAD_ISMSIH	0.260116
Hibou-B	Phikon	BERN_STAD_ISMSIH	0.322185
Hibou-B	PLIP	BERN_STAD_ISMSIH	0.06811
BiomedCLIP	CONCH	BERN_STAD_ISMSIH	0.49516
BiomedCLIP	Virchow2	BERN_STAD_ISMSIH	0.524489
BiomedCLIP	ProvGigaPath	BERN_STAD_ISMSIH	0.405153
BiomedCLIP	DinoSSLPath	BERN_STAD_ISMSIH	0.525544
BiomedCLIP	H-optimus-0	BERN_STAD_ISMSIH	0.575377
BiomedCLIP	UNI	BERN_STAD_ISMSIH	0.367379
BiomedCLIP	Panakeia*	BERN_STAD_ISMSIH	0.514716
BiomedCLIP	Virchow	BERN_STAD_ISMSIH	0.342665
BiomedCLIP	CTransPath	BERN_STAD_ISMSIH	0.703075
BiomedCLIP	Hibou-L	BERN_STAD_ISMSIH	0.527116
BiomedCLIP	Hibou-B	BERN_STAD_ISMSIH	0.0986206
BiomedCLIP	Kaiko	BERN_STAD_ISMSIH	0.450505
BiomedCLIP	Phikon	BERN_STAD_ISMSIH	0.391527
BiomedCLIP	PLIP	BERN_STAD_ISMSIH	0.618649
Kaiko	Virchow2	BERN_STAD_ISMSIH	0.577713
Kaiko	ProvGigaPath	BERN_STAD_ISMSIH	0.645756
Kaiko	UNI	BERN_STAD_ISMSIH	0.776
Kaiko	Panakeia*	BERN_STAD_ISMSIH	0.510703
Kaiko	Virchow	BERN_STAD_ISMSIH	0.407407
Kaiko	Phikon	BERN_STAD_ISMSIH	0.564202
Kaiko	PLIP	BERN_STAD_ISMSIH	0.252818
Phikon	Virchow2	BERN_STAD_ISMSIH	0.440709
Phikon	ProvGigaPath	BERN_STAD_ISMSIH	0.67021
Phikon	UNI	BERN_STAD_ISMSIH	0.601715
Phikon	Virchow	BERN_STAD_ISMSIH	0.625708
Phikon	PLIP	BERN_STAD_ISMSIH	0.257178
PLIP	Virchow2	BERN_STAD_ISMSIH	0.269172
PLIP	ProvGigaPath	BERN_STAD_ISMSIH	0.189612
PLIP	UNI	BERN_STAD_ISMSIH	0.238263
PLIP	Virchow	BERN_STAD_ISMSIH	0.192134
CONCH	Virchow2	BERN_STAD_N_STATUS	0.493009
CONCH	ProvGigaPath	BERN_STAD_N_STATUS	0.328415
CONCH	DinoSSLPath	BERN_STAD_N_STATUS	0.507034
CONCH	UNI	BERN_STAD_N_STATUS	0.489406
CONCH	Panakeia*	BERN_STAD_N_STATUS	0.495173
CONCH	Virchow	BERN_STAD_N_STATUS	0.538792
CONCH	CTransPath	BERN_STAD_N_STATUS	0.318103
CONCH	Hibou-L	BERN_STAD_N_STATUS	0.379151
CONCH	Hibou-B	BERN_STAD_N_STATUS	0.484818
CONCH	Kaiko	BERN_STAD_N_STATUS	0.490703
CONCH	Phikon	BERN_STAD_N_STATUS	0.48447
CONCH	PLIP	BERN_STAD_N_STATUS	0.106369
ProvGigaPath	Virchow2	BERN_STAD_N_STATUS	0.627561
ProvGigaPath	UNI	BERN_STAD_N_STATUS	0.74282
ProvGigaPath	Virchow	BERN_STAD_N_STATUS	0.580023
DinoSSLPath	Virchow2	BERN_STAD_N_STATUS	0.700364
DinoSSLPath	ProvGigaPath	BERN_STAD_N_STATUS	0.65344
DinoSSLPath	UNI	BERN_STAD_N_STATUS	0.756347
DinoSSLPath	Panakeia*	BERN_STAD_N_STATUS	0.69866
DinoSSLPath	Virchow	BERN_STAD_N_STATUS	0.649575
DinoSSLPath	Hibou-L	BERN_STAD_N_STATUS	0.679159
DinoSSLPath	Hibou-B	BERN_STAD_N_STATUS	0.610273
DinoSSLPath	Kaiko	BERN_STAD_N_STATUS	0.559552
DinoSSLPath	Phikon	BERN_STAD_N_STATUS	0.66638
DinoSSLPath	PLIP	BERN_STAD_N_STATUS	0.292216
H-optimus-0	CONCH	BERN_STAD_N_STATUS	0.512072
H-optimus-0	Virchow2	BERN_STAD_N_STATUS	0.772805
H-optimus-0	ProvGigaPath	BERN_STAD_N_STATUS	0.651657
H-optimus-0	DinoSSLPath	BERN_STAD_N_STATUS	0.725903
H-optimus-0	UNI	BERN_STAD_N_STATUS	0.835768
H-optimus-0	Panakeia*	BERN_STAD_N_STATUS	0.708597
H-optimus-0	Virchow	BERN_STAD_N_STATUS	0.704215
H-optimus-0	CTransPath	BERN_STAD_N_STATUS	0.508193
H-optimus-0	Hibou-L	BERN_STAD_N_STATUS	0.569199
H-optimus-0	Hibou-B	BERN_STAD_N_STATUS	0.67781
H-optimus-0	Kaiko	BERN_STAD_N_STATUS	0.716808
H-optimus-0	Phikon	BERN_STAD_N_STATUS	0.67476
H-optimus-0	PLIP	BERN_STAD_N_STATUS	0.2326
UNI	Virchow2	BERN_STAD_N_STATUS	0.730753
UNI	Virchow	BERN_STAD_N_STATUS	0.678439
Panakeia*	Virchow2	BERN_STAD_N_STATUS	0.681606
Panakeia*	ProvGigaPath	BERN_STAD_N_STATUS	0.648434
Panakeia*	UNI	BERN_STAD_N_STATUS	0.822507
Panakeia*	Virchow	BERN_STAD_N_STATUS	0.667294
Panakeia*	Phikon	BERN_STAD_N_STATUS	0.715777
Panakeia*	PLIP	BERN_STAD_N_STATUS	0.242682
Virchow	Virchow2	BERN_STAD_N_STATUS	0.675661
CTransPath	Virchow2	BERN_STAD_N_STATUS	0.463008
CTransPath	ProvGigaPath	BERN_STAD_N_STATUS	0.674957
CTransPath	DinoSSLPath	BERN_STAD_N_STATUS	0.620931
CTransPath	UNI	BERN_STAD_N_STATUS	0.609849
CTransPath	Panakeia*	BERN_STAD_N_STATUS	0.562682
CTransPath	Virchow	BERN_STAD_N_STATUS	0.424219
CTransPath	Hibou-L	BERN_STAD_N_STATUS	0.493205
CTransPath	Hibou-B	BERN_STAD_N_STATUS	0.446087
CTransPath	Kaiko	BERN_STAD_N_STATUS	0.429644
CTransPath	Phikon	BERN_STAD_N_STATUS	0.508483
CTransPath	PLIP	BERN_STAD_N_STATUS	0.398309
Hibou-L	Virchow2	BERN_STAD_N_STATUS	0.541889
Hibou-L	ProvGigaPath	BERN_STAD_N_STATUS	0.551296
Hibou-L	UNI	BERN_STAD_N_STATUS	0.631898
Hibou-L	Panakeia*	BERN_STAD_N_STATUS	0.623534
Hibou-L	Virchow	BERN_STAD_N_STATUS	0.500307
Hibou-L	Kaiko	BERN_STAD_N_STATUS	0.405989
Hibou-L	Phikon	BERN_STAD_N_STATUS	0.497389
Hibou-L	PLIP	BERN_STAD_N_STATUS	0.239812
Hibou-B	Virchow2	BERN_STAD_N_STATUS	0.730221
Hibou-B	ProvGigaPath	BERN_STAD_N_STATUS	0.655604
Hibou-B	UNI	BERN_STAD_N_STATUS	0.69151
Hibou-B	Panakeia*	BERN_STAD_N_STATUS	0.654258
Hibou-B	Virchow	BERN_STAD_N_STATUS	0.645894
Hibou-B	Hibou-L	BERN_STAD_N_STATUS	0.447491
Hibou-B	Kaiko	BERN_STAD_N_STATUS	0.794715
Hibou-B	Phikon	BERN_STAD_N_STATUS	0.659701
Hibou-B	PLIP	BERN_STAD_N_STATUS	0.206358
BiomedCLIP	CONCH	BERN_STAD_N_STATUS	0.382796
BiomedCLIP	Virchow2	BERN_STAD_N_STATUS	0.567947
BiomedCLIP	ProvGigaPath	BERN_STAD_N_STATUS	0.641558
BiomedCLIP	DinoSSLPath	BERN_STAD_N_STATUS	0.691643
BiomedCLIP	H-optimus-0	BERN_STAD_N_STATUS	0.641856
BiomedCLIP	UNI	BERN_STAD_N_STATUS	0.689742
BiomedCLIP	Panakeia*	BERN_STAD_N_STATUS	0.598209
BiomedCLIP	Virchow	BERN_STAD_N_STATUS	0.535878
BiomedCLIP	CTransPath	BERN_STAD_N_STATUS	0.649281
BiomedCLIP	Hibou-L	BERN_STAD_N_STATUS	0.51477
BiomedCLIP	Hibou-B	BERN_STAD_N_STATUS	0.546964
BiomedCLIP	Kaiko	BERN_STAD_N_STATUS	0.501455
BiomedCLIP	Phikon	BERN_STAD_N_STATUS	0.542169
BiomedCLIP	PLIP	BERN_STAD_N_STATUS	0.435634
Kaiko	Virchow2	BERN_STAD_N_STATUS	0.701575
Kaiko	ProvGigaPath	BERN_STAD_N_STATUS	0.569244
Kaiko	UNI	BERN_STAD_N_STATUS	0.639189
Kaiko	Panakeia*	BERN_STAD_N_STATUS	0.560135
Kaiko	Virchow	BERN_STAD_N_STATUS	0.656838
Kaiko	Phikon	BERN_STAD_N_STATUS	0.591686
Kaiko	PLIP	BERN_STAD_N_STATUS	0.180255
Phikon	Virchow2	BERN_STAD_N_STATUS	0.660774
Phikon	ProvGigaPath	BERN_STAD_N_STATUS	0.656138
Phikon	UNI	BERN_STAD_N_STATUS	0.750259
Phikon	Virchow	BERN_STAD_N_STATUS	0.645983
Phikon	PLIP	BERN_STAD_N_STATUS	0.221694
PLIP	Virchow2	BERN_STAD_N_STATUS	0.209861
PLIP	ProvGigaPath	BERN_STAD_N_STATUS	0.351619
PLIP	UNI	BERN_STAD_N_STATUS	0.276064
PLIP	Virchow	BERN_STAD_N_STATUS	0.189796
CONCH	Virchow2	KIEL_STAD_LAUREN	0.612907
CONCH	ProvGigaPath	KIEL_STAD_LAUREN	0.536689
CONCH	DinoSSLPath	KIEL_STAD_LAUREN	0.58117
CONCH	UNI	KIEL_STAD_LAUREN	0.611308
CONCH	Panakeia*	KIEL_STAD_LAUREN	0.397604
CONCH	Virchow	KIEL_STAD_LAUREN	0.600627
CONCH	CTransPath	KIEL_STAD_LAUREN	0.522788
CONCH	Hibou-L	KIEL_STAD_LAUREN	0.105269
CONCH	Hibou-B	KIEL_STAD_LAUREN	0.241164
CONCH	Kaiko	KIEL_STAD_LAUREN	0.305392
CONCH	Phikon	KIEL_STAD_LAUREN	0.312114
CONCH	PLIP	KIEL_STAD_LAUREN	0.508524
ProvGigaPath	Virchow2	KIEL_STAD_LAUREN	0.618637
ProvGigaPath	UNI	KIEL_STAD_LAUREN	0.667242
ProvGigaPath	Virchow	KIEL_STAD_LAUREN	0.71452
DinoSSLPath	Virchow2	KIEL_STAD_LAUREN	0.71241
DinoSSLPath	ProvGigaPath	KIEL_STAD_LAUREN	0.687102
DinoSSLPath	UNI	KIEL_STAD_LAUREN	0.692085
DinoSSLPath	Panakeia*	KIEL_STAD_LAUREN	0.590235
DinoSSLPath	Virchow	KIEL_STAD_LAUREN	0.798174
DinoSSLPath	Hibou-L	KIEL_STAD_LAUREN	0.0825137
DinoSSLPath	Hibou-B	KIEL_STAD_LAUREN	0.328221
DinoSSLPath	Kaiko	KIEL_STAD_LAUREN	0.299511
DinoSSLPath	Phikon	KIEL_STAD_LAUREN	0.348592
DinoSSLPath	PLIP	KIEL_STAD_LAUREN	0.629166
H-optimus-0	CONCH	KIEL_STAD_LAUREN	0.544617
H-optimus-0	Virchow2	KIEL_STAD_LAUREN	0.766455
H-optimus-0	ProvGigaPath	KIEL_STAD_LAUREN	0.56558
H-optimus-0	DinoSSLPath	KIEL_STAD_LAUREN	0.635696
H-optimus-0	UNI	KIEL_STAD_LAUREN	0.750517
H-optimus-0	Panakeia*	KIEL_STAD_LAUREN	0.377109
H-optimus-0	Virchow	KIEL_STAD_LAUREN	0.718661
H-optimus-0	CTransPath	KIEL_STAD_LAUREN	0.621883
H-optimus-0	Hibou-L	KIEL_STAD_LAUREN	0.053883
H-optimus-0	Hibou-B	KIEL_STAD_LAUREN	0.192708
H-optimus-0	Kaiko	KIEL_STAD_LAUREN	0.525929
H-optimus-0	Phikon	KIEL_STAD_LAUREN	0.507312
H-optimus-0	PLIP	KIEL_STAD_LAUREN	0.703779
UNI	Virchow2	KIEL_STAD_LAUREN	0.816105
UNI	Virchow	KIEL_STAD_LAUREN	0.763007
Panakeia*	Virchow2	KIEL_STAD_LAUREN	0.396813
Panakeia*	ProvGigaPath	KIEL_STAD_LAUREN	0.594618
Panakeia*	UNI	KIEL_STAD_LAUREN	0.469712
Panakeia*	Virchow	KIEL_STAD_LAUREN	0.519879
Panakeia*	Phikon	KIEL_STAD_LAUREN	0.177203
Panakeia*	PLIP	KIEL_STAD_LAUREN	0.44557
Virchow	Virchow2	KIEL_STAD_LAUREN	0.799817
CTransPath	Virchow2	KIEL_STAD_LAUREN	0.642711
CTransPath	ProvGigaPath	KIEL_STAD_LAUREN	0.643902
CTransPath	DinoSSLPath	KIEL_STAD_LAUREN	0.849704
CTransPath	UNI	KIEL_STAD_LAUREN	0.638912
CTransPath	Panakeia*	KIEL_STAD_LAUREN	0.658613
CTransPath	Virchow	KIEL_STAD_LAUREN	0.797818
CTransPath	Hibou-L	KIEL_STAD_LAUREN	0.0925123
CTransPath	Hibou-B	KIEL_STAD_LAUREN	0.318354
CTransPath	Kaiko	KIEL_STAD_LAUREN	0.270301
CTransPath	Phikon	KIEL_STAD_LAUREN	0.317296
CTransPath	PLIP	KIEL_STAD_LAUREN	0.612517
Hibou-L	Virchow2	KIEL_STAD_LAUREN	0.0632884
Hibou-L	ProvGigaPath	KIEL_STAD_LAUREN	0.0831137
Hibou-L	UNI	KIEL_STAD_LAUREN	0.0702752
Hibou-L	Panakeia*	KIEL_STAD_LAUREN	0.140112
Hibou-L	Virchow	KIEL_STAD_LAUREN	0.0834564
Hibou-L	Kaiko	KIEL_STAD_LAUREN	0.0218822
Hibou-L	Phikon	KIEL_STAD_LAUREN	0.0230788
Hibou-L	PLIP	KIEL_STAD_LAUREN	0.0690667
Hibou-B	Virchow2	KIEL_STAD_LAUREN	0.224122
Hibou-B	ProvGigaPath	KIEL_STAD_LAUREN	0.425729
Hibou-B	UNI	KIEL_STAD_LAUREN	0.247062
Hibou-B	Panakeia*	KIEL_STAD_LAUREN	0.412756
Hibou-B	Virchow	KIEL_STAD_LAUREN	0.252049
Hibou-B	Hibou-L	KIEL_STAD_LAUREN	0.133245
Hibou-B	Kaiko	KIEL_STAD_LAUREN	0.080993
Hibou-B	Phikon	KIEL_STAD_LAUREN	0.0853106
Hibou-B	PLIP	KIEL_STAD_LAUREN	0.243118
BiomedCLIP	CONCH	KIEL_STAD_LAUREN	0.576511
BiomedCLIP	Virchow2	KIEL_STAD_LAUREN	0.668752
BiomedCLIP	ProvGigaPath	KIEL_STAD_LAUREN	0.638109
BiomedCLIP	DinoSSLPath	KIEL_STAD_LAUREN	0.789017
BiomedCLIP	H-optimus-0	KIEL_STAD_LAUREN	0.644639
BiomedCLIP	UNI	KIEL_STAD_LAUREN	0.685035
BiomedCLIP	Panakeia*	KIEL_STAD_LAUREN	0.58453
BiomedCLIP	Virchow	KIEL_STAD_LAUREN	0.773066
BiomedCLIP	CTransPath	KIEL_STAD_LAUREN	0.751011
BiomedCLIP	Hibou-L	KIEL_STAD_LAUREN	0.0919927
BiomedCLIP	Hibou-B	KIEL_STAD_LAUREN	0.300133
BiomedCLIP	Kaiko	KIEL_STAD_LAUREN	0.339561
BiomedCLIP	Phikon	KIEL_STAD_LAUREN	0.372837
BiomedCLIP	PLIP	KIEL_STAD_LAUREN	0.739254
Kaiko	Virchow2	KIEL_STAD_LAUREN	0.462109
Kaiko	ProvGigaPath	KIEL_STAD_LAUREN	0.27
Kaiko	UNI	KIEL_STAD_LAUREN	0.460894
Kaiko	Panakeia*	KIEL_STAD_LAUREN	0.168651
Kaiko	Virchow	KIEL_STAD_LAUREN	0.363398
Kaiko	Phikon	KIEL_STAD_LAUREN	0.620779
Kaiko	PLIP	KIEL_STAD_LAUREN	0.41037
Phikon	Virchow2	KIEL_STAD_LAUREN	0.463307
Phikon	ProvGigaPath	KIEL_STAD_LAUREN	0.282908
Phikon	UNI	KIEL_STAD_LAUREN	0.461499
Phikon	Virchow	KIEL_STAD_LAUREN	0.416861
Phikon	PLIP	KIEL_STAD_LAUREN	0.430133
PLIP	Virchow2	KIEL_STAD_LAUREN	0.659438
PLIP	ProvGigaPath	KIEL_STAD_LAUREN	0.605211
PLIP	UNI	KIEL_STAD_LAUREN	0.67906
PLIP	Virchow	KIEL_STAD_LAUREN	0.699288
CONCH	Virchow2	KIEL_STAD_EBV	0.57204
CONCH	ProvGigaPath	KIEL_STAD_EBV	0.658537
CONCH	DinoSSLPath	KIEL_STAD_EBV	0.804878
CONCH	UNI	KIEL_STAD_EBV	0.610028
CONCH	Panakeia*	KIEL_STAD_EBV	0.593787
CONCH	Virchow	KIEL_STAD_EBV	0.696312
CONCH	CTransPath	KIEL_STAD_EBV	0.323077
CONCH	Hibou-L	KIEL_STAD_EBV	0.356725
CONCH	Hibou-B	KIEL_STAD_EBV	0.270073
CONCH	Kaiko	KIEL_STAD_EBV	0
CONCH	Phikon	KIEL_STAD_EBV	0.270073
CONCH	PLIP	KIEL_STAD_EBV	0.554318
ProvGigaPath	Virchow2	KIEL_STAD_EBV	0.585657
ProvGigaPath	UNI	KIEL_STAD_EBV	0.751938
ProvGigaPath	Virchow	KIEL_STAD_EBV	0.578947
DinoSSLPath	Virchow2	KIEL_STAD_EBV	0.713147
DinoSSLPath	ProvGigaPath	KIEL_STAD_EBV	0.626667
DinoSSLPath	UNI	KIEL_STAD_EBV	0.689922
DinoSSLPath	Panakeia*	KIEL_STAD_EBV	0.661238
DinoSSLPath	Virchow	KIEL_STAD_EBV	0.766082
DinoSSLPath	Hibou-L	KIEL_STAD_EBV	0.409836
DinoSSLPath	Hibou-B	KIEL_STAD_EBV	0.319149
DinoSSLPath	Kaiko	KIEL_STAD_EBV	0
DinoSSLPath	Phikon	KIEL_STAD_EBV	0.319149
DinoSSLPath	PLIP	KIEL_STAD_EBV	0.565891
H-optimus-0	CONCH	KIEL_STAD_EBV	0.425947
H-optimus-0	Virchow2	KIEL_STAD_EBV	0.531221
H-optimus-0	ProvGigaPath	KIEL_STAD_EBV	0.476636
H-optimus-0	DinoSSLPath	KIEL_STAD_EBV	0.576324
H-optimus-0	UNI	KIEL_STAD_EBV	0.456949
H-optimus-0	Panakeia*	KIEL_STAD_EBV	0.707183
H-optimus-0	Virchow	KIEL_STAD_EBV	0.580226
H-optimus-0	CTransPath	KIEL_STAD_EBV	0.588119
H-optimus-0	Hibou-L	KIEL_STAD_EBV	0.489106
H-optimus-0	Hibou-B	KIEL_STAD_EBV	0.280984
H-optimus-0	Kaiko	KIEL_STAD_EBV	0
H-optimus-0	Phikon	KIEL_STAD_EBV	0.280984
H-optimus-0	PLIP	KIEL_STAD_EBV	0.285459
UNI	Virchow2	KIEL_STAD_EBV	0.729338
UNI	Virchow	KIEL_STAD_EBV	0.575878
Panakeia*	Virchow2	KIEL_STAD_EBV	0.56648
Panakeia*	ProvGigaPath	KIEL_STAD_EBV	0.713355
Panakeia*	UNI	KIEL_STAD_EBV	0.6683
Panakeia*	Virchow	KIEL_STAD_EBV	0.701749
Panakeia*	Phikon	KIEL_STAD_EBV	0.305414
Panakeia*	PLIP	KIEL_STAD_EBV	0.366755
Virchow	Virchow2	KIEL_STAD_EBV	0.593358
CTransPath	Virchow2	KIEL_STAD_EBV	0.414085
CTransPath	ProvGigaPath	KIEL_STAD_EBV	0.373913
CTransPath	DinoSSLPath	KIEL_STAD_EBV	0.513043
CTransPath	UNI	KIEL_STAD_EBV	0.481081
CTransPath	Panakeia*	KIEL_STAD_EBV	0.562105
CTransPath	Virchow	KIEL_STAD_EBV	0.418182
CTransPath	Hibou-L	KIEL_STAD_EBV	0.529412
CTransPath	Hibou-B	KIEL_STAD_EBV	0.563636
CTransPath	Kaiko	KIEL_STAD_EBV	0
CTransPath	Phikon	KIEL_STAD_EBV	0.563636
CTransPath	PLIP	KIEL_STAD_EBV	0.308108
Hibou-L	Virchow2	KIEL_STAD_EBV	0.458897
Hibou-L	ProvGigaPath	KIEL_STAD_EBV	0.409836
Hibou-L	UNI	KIEL_STAD_EBV	0.438878
Hibou-L	Panakeia*	KIEL_STAD_EBV	0.459029
Hibou-L	Virchow	KIEL_STAD_EBV	0.445215
Hibou-L	Kaiko	KIEL_STAD_EBV	0
Hibou-L	Phikon	KIEL_STAD_EBV	0.490446
Hibou-L	PLIP	KIEL_STAD_EBV	0.358717
Hibou-B	Virchow2	KIEL_STAD_EBV	0.34033
Hibou-B	ProvGigaPath	KIEL_STAD_EBV	0.319149
Hibou-B	UNI	KIEL_STAD_EBV	0.433428
Hibou-B	Panakeia*	KIEL_STAD_EBV	0.305414
Hibou-B	Virchow	KIEL_STAD_EBV	0.250426
Hibou-B	Hibou-L	KIEL_STAD_EBV	0.490446
Hibou-B	Kaiko	KIEL_STAD_EBV	0
Hibou-B	Phikon	KIEL_STAD_EBV	1
Hibou-B	PLIP	KIEL_STAD_EBV	0.320113
BiomedCLIP	CONCH	KIEL_STAD_EBV	0.847328
BiomedCLIP	Virchow2	KIEL_STAD_EBV	0.627592
BiomedCLIP	ProvGigaPath	KIEL_STAD_EBV	0.664336
BiomedCLIP	DinoSSLPath	KIEL_STAD_EBV	0.832168
BiomedCLIP	H-optimus-0	KIEL_STAD_EBV	0.453303
BiomedCLIP	UNI	KIEL_STAD_EBV	0.605588
BiomedCLIP	Panakeia*	KIEL_STAD_EBV	0.590583
BiomedCLIP	Virchow	KIEL_STAD_EBV	0.756543
BiomedCLIP	CTransPath	KIEL_STAD_EBV	0.404651
BiomedCLIP	Hibou-L	KIEL_STAD_EBV	0.441536
BiomedCLIP	Hibou-B	KIEL_STAD_EBV	0.350348
BiomedCLIP	Kaiko	KIEL_STAD_EBV	0
BiomedCLIP	Phikon	KIEL_STAD_EBV	0.350348
BiomedCLIP	PLIP	KIEL_STAD_EBV	0.671323
Kaiko	Virchow2	KIEL_STAD_EBV	0
Kaiko	ProvGigaPath	KIEL_STAD_EBV	0
Kaiko	UNI	KIEL_STAD_EBV	0
Kaiko	Panakeia*	KIEL_STAD_EBV	0
Kaiko	Virchow	KIEL_STAD_EBV	0
Kaiko	Phikon	KIEL_STAD_EBV	0
Kaiko	PLIP	KIEL_STAD_EBV	0
Phikon	Virchow2	KIEL_STAD_EBV	0.34033
Phikon	ProvGigaPath	KIEL_STAD_EBV	0.319149
Phikon	UNI	KIEL_STAD_EBV	0.433428
Phikon	Virchow	KIEL_STAD_EBV	0.250426
Phikon	PLIP	KIEL_STAD_EBV	0.320113
PLIP	Virchow2	KIEL_STAD_EBV	0.42001
PLIP	ProvGigaPath	KIEL_STAD_EBV	0.44186
PLIP	UNI	KIEL_STAD_EBV	0.477124
PLIP	Virchow	KIEL_STAD_EBV	0.469848
CONCH	Virchow2	KIEL_STAD_ISMSIH	0.61809
CONCH	ProvGigaPath	KIEL_STAD_ISMSIH	0.570215
CONCH	DinoSSLPath	KIEL_STAD_ISMSIH	0.192825
CONCH	UNI	KIEL_STAD_ISMSIH	0.282178
CONCH	Panakeia*	KIEL_STAD_ISMSIH	0.412429
CONCH	Virchow	KIEL_STAD_ISMSIH	0.28972
CONCH	CTransPath	KIEL_STAD_ISMSIH	0.123506
CONCH	Hibou-L	KIEL_STAD_ISMSIH	0.608209
CONCH	Hibou-B	KIEL_STAD_ISMSIH	0.512723
CONCH	Kaiko	KIEL_STAD_ISMSIH	0.334126
CONCH	Phikon	KIEL_STAD_ISMSIH	0.530026
CONCH	PLIP	KIEL_STAD_ISMSIH	0.410853
ProvGigaPath	Virchow2	KIEL_STAD_ISMSIH	0.659074
ProvGigaPath	UNI	KIEL_STAD_ISMSIH	0.402262
ProvGigaPath	Virchow	KIEL_STAD_ISMSIH	0.411945
DinoSSLPath	Virchow2	KIEL_STAD_ISMSIH	0.183496
DinoSSLPath	ProvGigaPath	KIEL_STAD_ISMSIH	0.1794
DinoSSLPath	UNI	KIEL_STAD_ISMSIH	0.420849
DinoSSLPath	Panakeia*	KIEL_STAD_ISMSIH	0.255217
DinoSSLPath	Virchow	KIEL_STAD_ISMSIH	0.519399
DinoSSLPath	Hibou-L	KIEL_STAD_ISMSIH	0.220963
DinoSSLPath	Hibou-B	KIEL_STAD_ISMSIH	0.20803
DinoSSLPath	Kaiko	KIEL_STAD_ISMSIH	0.269551
DinoSSLPath	Phikon	KIEL_STAD_ISMSIH	0.198924
DinoSSLPath	PLIP	KIEL_STAD_ISMSIH	0.357354
H-optimus-0	CONCH	KIEL_STAD_ISMSIH	0.357907
H-optimus-0	Virchow2	KIEL_STAD_ISMSIH	0.447217
H-optimus-0	ProvGigaPath	KIEL_STAD_ISMSIH	0.469597
H-optimus-0	DinoSSLPath	KIEL_STAD_ISMSIH	0.333069
H-optimus-0	UNI	KIEL_STAD_ISMSIH	0.664804
H-optimus-0	Panakeia*	KIEL_STAD_ISMSIH	0.582245
H-optimus-0	Virchow	KIEL_STAD_ISMSIH	0.685152
H-optimus-0	CTransPath	KIEL_STAD_ISMSIH	0.337626
H-optimus-0	Hibou-L	KIEL_STAD_ISMSIH	0.378238
H-optimus-0	Hibou-B	KIEL_STAD_ISMSIH	0.3508
H-optimus-0	Kaiko	KIEL_STAD_ISMSIH	0.463087
H-optimus-0	Phikon	KIEL_STAD_ISMSIH	0.283114
H-optimus-0	PLIP	KIEL_STAD_ISMSIH	0.325797
UNI	Virchow2	KIEL_STAD_ISMSIH	0.409836
UNI	Virchow	KIEL_STAD_ISMSIH	0.762712
Panakeia*	Virchow2	KIEL_STAD_ISMSIH	0.518584
Panakeia*	ProvGigaPath	KIEL_STAD_ISMSIH	0.482065
Panakeia*	UNI	KIEL_STAD_ISMSIH	0.534884
Panakeia*	Virchow	KIEL_STAD_ISMSIH	0.502222
Panakeia*	Phikon	KIEL_STAD_ISMSIH	0.35743
Panakeia*	PLIP	KIEL_STAD_ISMSIH	0.444131
Virchow	Virchow2	KIEL_STAD_ISMSIH	0.353368
CTransPath	Virchow2	KIEL_STAD_ISMSIH	0.150115
CTransPath	ProvGigaPath	KIEL_STAD_ISMSIH	0.146812
CTransPath	DinoSSLPath	KIEL_STAD_ISMSIH	0.698568
CTransPath	UNI	KIEL_STAD_ISMSIH	0.439252
CTransPath	Panakeia*	KIEL_STAD_ISMSIH	0.25448
CTransPath	Virchow	KIEL_STAD_ISMSIH	0.461774
CTransPath	Hibou-L	KIEL_STAD_ISMSIH	0.142012
CTransPath	Hibou-B	KIEL_STAD_ISMSIH	0.255032
CTransPath	Kaiko	KIEL_STAD_ISMSIH	0.337626
CTransPath	Phikon	KIEL_STAD_ISMSIH	0.111933
CTransPath	PLIP	KIEL_STAD_ISMSIH	0.209125
Hibou-L	Virchow2	KIEL_STAD_ISMSIH	0.531915
Hibou-L	ProvGigaPath	KIEL_STAD_ISMSIH	0.524313
Hibou-L	UNI	KIEL_STAD_ISMSIH	0.347826
Hibou-L	Panakeia*	KIEL_STAD_ISMSIH	0.439024
Hibou-L	Virchow	KIEL_STAD_ISMSIH	0.30137
Hibou-L	Kaiko	KIEL_STAD_ISMSIH	0.430052
Hibou-L	Phikon	KIEL_STAD_ISMSIH	0.638989
Hibou-L	PLIP	KIEL_STAD_ISMSIH	0.461538
Hibou-B	Virchow2	KIEL_STAD_ISMSIH	0.509528
Hibou-B	ProvGigaPath	KIEL_STAD_ISMSIH	0.42262
Hibou-B	UNI	KIEL_STAD_ISMSIH	0.411765
Hibou-B	Panakeia*	KIEL_STAD_ISMSIH	0.483871
Hibou-B	Virchow	KIEL_STAD_ISMSIH	0.340631
Hibou-B	Hibou-L	KIEL_STAD_ISMSIH	0.50116
Hibou-B	Kaiko	KIEL_STAD_ISMSIH	0.499188
Hibou-B	Phikon	KIEL_STAD_ISMSIH	0.350264
Hibou-B	PLIP	KIEL_STAD_ISMSIH	0.413357
BiomedCLIP	CONCH	KIEL_STAD_ISMSIH	0.319249
BiomedCLIP	Virchow2	KIEL_STAD_ISMSIH	0.338346
BiomedCLIP	ProvGigaPath	KIEL_STAD_ISMSIH	0.302153
BiomedCLIP	DinoSSLPath	KIEL_STAD_ISMSIH	0.490255
BiomedCLIP	H-optimus-0	KIEL_STAD_ISMSIH	0.344262
BiomedCLIP	UNI	KIEL_STAD_ISMSIH	0.414894
BiomedCLIP	Panakeia*	KIEL_STAD_ISMSIH	0.353535
BiomedCLIP	Virchow	KIEL_STAD_ISMSIH	0.482993
BiomedCLIP	CTransPath	KIEL_STAD_ISMSIH	0.312715
BiomedCLIP	Hibou-L	KIEL_STAD_ISMSIH	0.311224
BiomedCLIP	Hibou-B	KIEL_STAD_ISMSIH	0.332732
BiomedCLIP	Kaiko	KIEL_STAD_ISMSIH	0.297424
BiomedCLIP	Phikon	KIEL_STAD_ISMSIH	0.269103
BiomedCLIP	PLIP	KIEL_STAD_ISMSIH	0.405622
Kaiko	Virchow2	KIEL_STAD_ISMSIH	0.477927
Kaiko	ProvGigaPath	KIEL_STAD_ISMSIH	0.469597
Kaiko	UNI	KIEL_STAD_ISMSIH	0.664804
Kaiko	Panakeia*	KIEL_STAD_ISMSIH	0.582245
Kaiko	Virchow	KIEL_STAD_ISMSIH	0.456172
Kaiko	Phikon	KIEL_STAD_ISMSIH	0.350322
Kaiko	PLIP	KIEL_STAD_ISMSIH	0.358684
Phikon	Virchow2	KIEL_STAD_ISMSIH	0.420989
Phikon	ProvGigaPath	KIEL_STAD_ISMSIH	0.510263
Phikon	UNI	KIEL_STAD_ISMSIH	0.280742
Phikon	Virchow	KIEL_STAD_ISMSIH	0.26477
Phikon	PLIP	KIEL_STAD_ISMSIH	0.495362
PLIP	Virchow2	KIEL_STAD_ISMSIH	0.320463
PLIP	ProvGigaPath	KIEL_STAD_ISMSIH	0.363184
PLIP	UNI	KIEL_STAD_ISMSIH	0.345133
PLIP	Virchow	KIEL_STAD_ISMSIH	0.282913
CONCH	Virchow2	KIEL_STAD_N_STATUS	0.502871
CONCH	ProvGigaPath	KIEL_STAD_N_STATUS	0.223217
CONCH	DinoSSLPath	KIEL_STAD_N_STATUS	0.481668
CONCH	UNI	KIEL_STAD_N_STATUS	0.392854
CONCH	Panakeia*	KIEL_STAD_N_STATUS	0.385516
CONCH	Virchow	KIEL_STAD_N_STATUS	0.419428
CONCH	CTransPath	KIEL_STAD_N_STATUS	0.479366
CONCH	Hibou-L	KIEL_STAD_N_STATUS	0.427224
CONCH	Hibou-B	KIEL_STAD_N_STATUS	0.165127
CONCH	Kaiko	KIEL_STAD_N_STATUS	0.379005
CONCH	Phikon	KIEL_STAD_N_STATUS	0.421621
CONCH	PLIP	KIEL_STAD_N_STATUS	0.434905
ProvGigaPath	Virchow2	KIEL_STAD_N_STATUS	0.341893
ProvGigaPath	UNI	KIEL_STAD_N_STATUS	0.19234
ProvGigaPath	Virchow	KIEL_STAD_N_STATUS	0.157265
DinoSSLPath	Virchow2	KIEL_STAD_N_STATUS	0.57718
DinoSSLPath	ProvGigaPath	KIEL_STAD_N_STATUS	0.342247
DinoSSLPath	UNI	KIEL_STAD_N_STATUS	0.388864
DinoSSLPath	Panakeia*	KIEL_STAD_N_STATUS	0.472817
DinoSSLPath	Virchow	KIEL_STAD_N_STATUS	0.329189
DinoSSLPath	Hibou-L	KIEL_STAD_N_STATUS	0.372038
DinoSSLPath	Hibou-B	KIEL_STAD_N_STATUS	0.115837
DinoSSLPath	Kaiko	KIEL_STAD_N_STATUS	0.466711
DinoSSLPath	Phikon	KIEL_STAD_N_STATUS	0.633352
DinoSSLPath	PLIP	KIEL_STAD_N_STATUS	0.490938
H-optimus-0	CONCH	KIEL_STAD_N_STATUS	0.453903
H-optimus-0	Virchow2	KIEL_STAD_N_STATUS	0.635449
H-optimus-0	ProvGigaPath	KIEL_STAD_N_STATUS	0.219254
H-optimus-0	DinoSSLPath	KIEL_STAD_N_STATUS	0.559094
H-optimus-0	UNI	KIEL_STAD_N_STATUS	0.48959
H-optimus-0	Panakeia*	KIEL_STAD_N_STATUS	0.431953
H-optimus-0	Virchow	KIEL_STAD_N_STATUS	0.465387
H-optimus-0	CTransPath	KIEL_STAD_N_STATUS	0.532883
H-optimus-0	Hibou-L	KIEL_STAD_N_STATUS	0.468085
H-optimus-0	Hibou-B	KIEL_STAD_N_STATUS	0.183381
H-optimus-0	Kaiko	KIEL_STAD_N_STATUS	0.401836
H-optimus-0	Phikon	KIEL_STAD_N_STATUS	0.460443
H-optimus-0	PLIP	KIEL_STAD_N_STATUS	0.400908
UNI	Virchow2	KIEL_STAD_N_STATUS	0.478454
UNI	Virchow	KIEL_STAD_N_STATUS	0.53658
Panakeia*	Virchow2	KIEL_STAD_N_STATUS	0.4453
Panakeia*	ProvGigaPath	KIEL_STAD_N_STATUS	0.306617
Panakeia*	UNI	KIEL_STAD_N_STATUS	0.254328
Panakeia*	Virchow	KIEL_STAD_N_STATUS	0.211268
Panakeia*	Phikon	KIEL_STAD_N_STATUS	0.546147
Panakeia*	PLIP	KIEL_STAD_N_STATUS	0.502979
Virchow	Virchow2	KIEL_STAD_N_STATUS	0.412047
CTransPath	Virchow2	KIEL_STAD_N_STATUS	0.60168
CTransPath	ProvGigaPath	KIEL_STAD_N_STATUS	0.40225
CTransPath	DinoSSLPath	KIEL_STAD_N_STATUS	0.657197
CTransPath	UNI	KIEL_STAD_N_STATUS	0.394029
CTransPath	Panakeia*	KIEL_STAD_N_STATUS	0.556281
CTransPath	Virchow	KIEL_STAD_N_STATUS	0.343397
CTransPath	Hibou-L	KIEL_STAD_N_STATUS	0.366029
CTransPath	Hibou-B	KIEL_STAD_N_STATUS	0.110097
CTransPath	Kaiko	KIEL_STAD_N_STATUS	0.497922
CTransPath	Phikon	KIEL_STAD_N_STATUS	0.648084
CTransPath	PLIP	KIEL_STAD_N_STATUS	0.545054
Hibou-L	Virchow2	KIEL_STAD_N_STATUS	0.403553
Hibou-L	ProvGigaPath	KIEL_STAD_N_STATUS	0.13113
Hibou-L	UNI	KIEL_STAD_N_STATUS	0.355828
Hibou-L	Panakeia*	KIEL_STAD_N_STATUS	0.293478
Hibou-L	Virchow	KIEL_STAD_N_STATUS	0.444444
Hibou-L	Kaiko	KIEL_STAD_N_STATUS	0.297386
Hibou-L	Phikon	KIEL_STAD_N_STATUS	0.312933
Hibou-L	PLIP	KIEL_STAD_N_STATUS	0.33908
Hibou-B	Virchow2	KIEL_STAD_N_STATUS	0.147837
Hibou-B	ProvGigaPath	KIEL_STAD_N_STATUS	0.0624285
Hibou-B	UNI	KIEL_STAD_N_STATUS	0.279094
Hibou-B	Panakeia*	KIEL_STAD_N_STATUS	0.07109
Hibou-B	Virchow	KIEL_STAD_N_STATUS	0.400749
Hibou-B	Hibou-L	KIEL_STAD_N_STATUS	0.280303
Hibou-B	Kaiko	KIEL_STAD_N_STATUS	0.0720914
Hibou-B	Phikon	KIEL_STAD_N_STATUS	0.101303
Hibou-B	PLIP	KIEL_STAD_N_STATUS	0.0988142
BiomedCLIP	CONCH	KIEL_STAD_N_STATUS	0.505046
BiomedCLIP	Virchow2	KIEL_STAD_N_STATUS	0.582131
BiomedCLIP	ProvGigaPath	KIEL_STAD_N_STATUS	0.256976
BiomedCLIP	DinoSSLPath	KIEL_STAD_N_STATUS	0.615778
BiomedCLIP	H-optimus-0	KIEL_STAD_N_STATUS	0.547567
BiomedCLIP	UNI	KIEL_STAD_N_STATUS	0.433488
BiomedCLIP	Panakeia*	KIEL_STAD_N_STATUS	0.482841
BiomedCLIP	Virchow	KIEL_STAD_N_STATUS	0.376843
BiomedCLIP	CTransPath	KIEL_STAD_N_STATUS	0.553424
BiomedCLIP	Hibou-L	KIEL_STAD_N_STATUS	0.370416
BiomedCLIP	Hibou-B	KIEL_STAD_N_STATUS	0.135103
BiomedCLIP	Kaiko	KIEL_STAD_N_STATUS	0.387291
BiomedCLIP	Phikon	KIEL_STAD_N_STATUS	0.582658
BiomedCLIP	PLIP	KIEL_STAD_N_STATUS	0.658295
Kaiko	Virchow2	KIEL_STAD_N_STATUS	0.549973
Kaiko	ProvGigaPath	KIEL_STAD_N_STATUS	0.390589
Kaiko	UNI	KIEL_STAD_N_STATUS	0.268504
Kaiko	Panakeia*	KIEL_STAD_N_STATUS	0.412511
Kaiko	Virchow	KIEL_STAD_N_STATUS	0.20375
Kaiko	Phikon	KIEL_STAD_N_STATUS	0.404727
Kaiko	PLIP	KIEL_STAD_N_STATUS	0.415339
Phikon	Virchow2	KIEL_STAD_N_STATUS	0.51004
Phikon	ProvGigaPath	KIEL_STAD_N_STATUS	0.410024
Phikon	UNI	KIEL_STAD_N_STATUS	0.321018
Phikon	Virchow	KIEL_STAD_N_STATUS	0.280886
Phikon	PLIP	KIEL_STAD_N_STATUS	0.541829
PLIP	Virchow2	KIEL_STAD_N_STATUS	0.473072
PLIP	ProvGigaPath	KIEL_STAD_N_STATUS	0.213284
PLIP	UNI	KIEL_STAD_N_STATUS	0.279177
PLIP	Virchow	KIEL_STAD_N_STATUS	0.24126
CONCH	Virchow2	KIEL_STAD_M_STATUS	0.216993
CONCH	ProvGigaPath	KIEL_STAD_M_STATUS	0.0857143
CONCH	DinoSSLPath	KIEL_STAD_M_STATUS	0.243499
CONCH	UNI	KIEL_STAD_M_STATUS	0.262136
CONCH	Panakeia*	KIEL_STAD_M_STATUS	0.236161
CONCH	Virchow	KIEL_STAD_M_STATUS	0.152609
CONCH	CTransPath	KIEL_STAD_M_STATUS	0.343284
CONCH	Hibou-L	KIEL_STAD_M_STATUS	0.0945406
CONCH	Hibou-B	KIEL_STAD_M_STATUS	0.0792839
CONCH	Kaiko	KIEL_STAD_M_STATUS	0
CONCH	Phikon	KIEL_STAD_M_STATUS	0.319319
CONCH	PLIP	KIEL_STAD_M_STATUS	0.410745
ProvGigaPath	Virchow2	KIEL_STAD_M_STATUS	0.1552
ProvGigaPath	UNI	KIEL_STAD_M_STATUS	0.026087
ProvGigaPath	Virchow	KIEL_STAD_M_STATUS	0.0715026
DinoSSLPath	Virchow2	KIEL_STAD_M_STATUS	0.17924
DinoSSLPath	ProvGigaPath	KIEL_STAD_M_STATUS	0.131126
DinoSSLPath	UNI	KIEL_STAD_M_STATUS	0.23038
DinoSSLPath	Panakeia*	KIEL_STAD_M_STATUS	0.445583
DinoSSLPath	Virchow	KIEL_STAD_M_STATUS	0.364519
DinoSSLPath	Hibou-L	KIEL_STAD_M_STATUS	0.0316369
DinoSSLPath	Hibou-B	KIEL_STAD_M_STATUS	0.0626703
DinoSSLPath	Kaiko	KIEL_STAD_M_STATUS	0
DinoSSLPath	Phikon	KIEL_STAD_M_STATUS	0.264368
DinoSSLPath	PLIP	KIEL_STAD_M_STATUS	0.315403
H-optimus-0	CONCH	KIEL_STAD_M_STATUS	0.0896424
H-optimus-0	Virchow2	KIEL_STAD_M_STATUS	0.233001
H-optimus-0	ProvGigaPath	KIEL_STAD_M_STATUS	0.271287
H-optimus-0	DinoSSLPath	KIEL_STAD_M_STATUS	0.270456
H-optimus-0	UNI	KIEL_STAD_M_STATUS	0.277259
H-optimus-0	Panakeia*	KIEL_STAD_M_STATUS	0.199949
H-optimus-0	Virchow	KIEL_STAD_M_STATUS	0.201854
H-optimus-0	CTransPath	KIEL_STAD_M_STATUS	0.283843
H-optimus-0	Hibou-L	KIEL_STAD_M_STATUS	0.0692969
H-optimus-0	Hibou-B	KIEL_STAD_M_STATUS	0.0539262
H-optimus-0	Kaiko	KIEL_STAD_M_STATUS	0
H-optimus-0	Phikon	KIEL_STAD_M_STATUS	0.297104
H-optimus-0	PLIP	KIEL_STAD_M_STATUS	0.297499
UNI	Virchow2	KIEL_STAD_M_STATUS	0.214854
UNI	Virchow	KIEL_STAD_M_STATUS	0.156187
Panakeia*	Virchow2	KIEL_STAD_M_STATUS	0.0113082
Panakeia*	ProvGigaPath	KIEL_STAD_M_STATUS	0.115358
Panakeia*	UNI	KIEL_STAD_M_STATUS	0.19896
Panakeia*	Virchow	KIEL_STAD_M_STATUS	0.353865
Panakeia*	Phikon	KIEL_STAD_M_STATUS	0.170277
Panakeia*	PLIP	KIEL_STAD_M_STATUS	0.288399
Virchow	Virchow2	KIEL_STAD_M_STATUS	0.167575
CTransPath	Virchow2	KIEL_STAD_M_STATUS	0.162055
CTransPath	ProvGigaPath	KIEL_STAD_M_STATUS	0.115789
CTransPath	DinoSSLPath	KIEL_STAD_M_STATUS	0.44186
CTransPath	UNI	KIEL_STAD_M_STATUS	0.454545
CTransPath	Panakeia*	KIEL_STAD_M_STATUS	0.401425
CTransPath	Virchow	KIEL_STAD_M_STATUS	0.346304
CTransPath	Hibou-L	KIEL_STAD_M_STATUS	0.0843373
CTransPath	Hibou-B	KIEL_STAD_M_STATUS	0.116279
CTransPath	Kaiko	KIEL_STAD_M_STATUS	0
CTransPath	Phikon	KIEL_STAD_M_STATUS	0.364486
CTransPath	PLIP	KIEL_STAD_M_STATUS	0.540984
Hibou-L	Virchow2	KIEL_STAD_M_STATUS	-0.0118819
Hibou-L	ProvGigaPath	KIEL_STAD_M_STATUS	0.157895
Hibou-L	UNI	KIEL_STAD_M_STATUS	0.172414
Hibou-L	Panakeia*	KIEL_STAD_M_STATUS	0.0103796
Hibou-L	Virchow	KIEL_STAD_M_STATUS	0.0213035
Hibou-L	Kaiko	KIEL_STAD_M_STATUS	0
Hibou-L	Phikon	KIEL_STAD_M_STATUS	0.0897598
Hibou-L	PLIP	KIEL_STAD_M_STATUS	0.123103
Hibou-B	Virchow2	KIEL_STAD_M_STATUS	0.211103
Hibou-B	ProvGigaPath	KIEL_STAD_M_STATUS	0.127273
Hibou-B	UNI	KIEL_STAD_M_STATUS	0.148936
Hibou-B	Panakeia*	KIEL_STAD_M_STATUS	0.0430622
Hibou-B	Virchow	KIEL_STAD_M_STATUS	0.0424192
Hibou-B	Hibou-L	KIEL_STAD_M_STATUS	-0.00840336
Hibou-B	Kaiko	KIEL_STAD_M_STATUS	0
Hibou-B	Phikon	KIEL_STAD_M_STATUS	0.0719258
Hibou-B	PLIP	KIEL_STAD_M_STATUS	0.105431
BiomedCLIP	CONCH	KIEL_STAD_M_STATUS	0.238548
BiomedCLIP	Virchow2	KIEL_STAD_M_STATUS	0.123322
BiomedCLIP	ProvGigaPath	KIEL_STAD_M_STATUS	0.207339
BiomedCLIP	DinoSSLPath	KIEL_STAD_M_STATUS	0.419424
BiomedCLIP	H-optimus-0	KIEL_STAD_M_STATUS	0.250862
BiomedCLIP	UNI	KIEL_STAD_M_STATUS	0.138047
BiomedCLIP	Panakeia*	KIEL_STAD_M_STATUS	0.45354
BiomedCLIP	Virchow	KIEL_STAD_M_STATUS	0.359523
BiomedCLIP	CTransPath	KIEL_STAD_M_STATUS	0.375723
BiomedCLIP	Hibou-L	KIEL_STAD_M_STATUS	0.0510083
BiomedCLIP	Hibou-B	KIEL_STAD_M_STATUS	0.0690458
BiomedCLIP	Kaiko	KIEL_STAD_M_STATUS	0
BiomedCLIP	Phikon	KIEL_STAD_M_STATUS	0.287915
BiomedCLIP	PLIP	KIEL_STAD_M_STATUS	0.393557
Kaiko	Virchow2	KIEL_STAD_M_STATUS	0
Kaiko	ProvGigaPath	KIEL_STAD_M_STATUS	0
Kaiko	UNI	KIEL_STAD_M_STATUS	0
Kaiko	Panakeia*	KIEL_STAD_M_STATUS	0
Kaiko	Virchow	KIEL_STAD_M_STATUS	0
Kaiko	Phikon	KIEL_STAD_M_STATUS	0
Kaiko	PLIP	KIEL_STAD_M_STATUS	0
Phikon	Virchow2	KIEL_STAD_M_STATUS	0.0991486
Phikon	ProvGigaPath	KIEL_STAD_M_STATUS	0.181395
Phikon	UNI	KIEL_STAD_M_STATUS	0.272727
Phikon	Virchow	KIEL_STAD_M_STATUS	0.152577
Phikon	PLIP	KIEL_STAD_M_STATUS	0.57993
PLIP	Virchow2	KIEL_STAD_M_STATUS	0.122725
PLIP	ProvGigaPath	KIEL_STAD_M_STATUS	0.172414
PLIP	UNI	KIEL_STAD_M_STATUS	0.505618
PLIP	Virchow	KIEL_STAD_M_STATUS	0.218189
CONCH	Virchow2	CPTAC_BRCA_ERBB2	0.509346
CONCH	ProvGigaPath	CPTAC_BRCA_ERBB2	0
CONCH	DinoSSLPath	CPTAC_BRCA_ERBB2	0.573712
CONCH	UNI	CPTAC_BRCA_ERBB2	0.530435
CONCH	Panakeia*	CPTAC_BRCA_ERBB2	0.52439
CONCH	Virchow	CPTAC_BRCA_ERBB2	0.258555
CONCH	CTransPath	CPTAC_BRCA_ERBB2	0.626039
CONCH	Hibou-L	CPTAC_BRCA_ERBB2	0.369159
CONCH	Hibou-B	CPTAC_BRCA_ERBB2	0.530435
CONCH	Kaiko	CPTAC_BRCA_ERBB2	0.287599
CONCH	Phikon	CPTAC_BRCA_ERBB2	0.396606
CONCH	PLIP	CPTAC_BRCA_ERBB2	0.494163
ProvGigaPath	Virchow2	CPTAC_BRCA_ERBB2	0
ProvGigaPath	UNI	CPTAC_BRCA_ERBB2	0
ProvGigaPath	Virchow	CPTAC_BRCA_ERBB2	0
DinoSSLPath	Virchow2	CPTAC_BRCA_ERBB2	0.279661
DinoSSLPath	ProvGigaPath	CPTAC_BRCA_ERBB2	0
DinoSSLPath	UNI	CPTAC_BRCA_ERBB2	0.381818
DinoSSLPath	Panakeia*	CPTAC_BRCA_ERBB2	0.558824
DinoSSLPath	Virchow	CPTAC_BRCA_ERBB2	0.274809
DinoSSLPath	Hibou-L	CPTAC_BRCA_ERBB2	0.279661
DinoSSLPath	Hibou-B	CPTAC_BRCA_ERBB2	0.527273
DinoSSLPath	Kaiko	CPTAC_BRCA_ERBB2	0.147982
DinoSSLPath	Phikon	CPTAC_BRCA_ERBB2	0.76012
DinoSSLPath	PLIP	CPTAC_BRCA_ERBB2	0.480122
H-optimus-0	CONCH	CPTAC_BRCA_ERBB2	0
H-optimus-0	Virchow2	CPTAC_BRCA_ERBB2	0
H-optimus-0	DinoSSLPath	CPTAC_BRCA_ERBB2	0
H-optimus-0	UNI	CPTAC_BRCA_ERBB2	0
H-optimus-0	Panakeia*	CPTAC_BRCA_ERBB2	0
H-optimus-0	Virchow	CPTAC_BRCA_ERBB2	0
H-optimus-0	CTransPath	CPTAC_BRCA_ERBB2	0
H-optimus-0	Hibou-L	CPTAC_BRCA_ERBB2	0
H-optimus-0	Hibou-B	CPTAC_BRCA_ERBB2	0
H-optimus-0	Kaiko	CPTAC_BRCA_ERBB2	0
H-optimus-0	Phikon	CPTAC_BRCA_ERBB2	0
H-optimus-0	PLIP	CPTAC_BRCA_ERBB2	0
UNI	Virchow2	CPTAC_BRCA_ERBB2	0.55
UNI	Virchow	CPTAC_BRCA_ERBB2	0.28
Panakeia*	Virchow2	CPTAC_BRCA_ERBB2	0.294118
Panakeia*	ProvGigaPath	CPTAC_BRCA_ERBB2	0
Panakeia*	UNI	CPTAC_BRCA_ERBB2	0.625
Panakeia*	Virchow	CPTAC_BRCA_ERBB2	0.447368
Panakeia*	Phikon	CPTAC_BRCA_ERBB2	0.418367
Panakeia*	PLIP	CPTAC_BRCA_ERBB2	0.375
Virchow	Virchow2	CPTAC_BRCA_ERBB2	0.127907
CTransPath	Virchow2	CPTAC_BRCA_ERBB2	0.366197
CTransPath	ProvGigaPath	CPTAC_BRCA_ERBB2	0
CTransPath	DinoSSLPath	CPTAC_BRCA_ERBB2	0.77707
CTransPath	UNI	CPTAC_BRCA_ERBB2	0.571429
CTransPath	Panakeia*	CPTAC_BRCA_ERBB2	0.608696
CTransPath	Virchow	CPTAC_BRCA_ERBB2	0.268293
CTransPath	Hibou-L	CPTAC_BRCA_ERBB2	0.366197
CTransPath	Hibou-B	CPTAC_BRCA_ERBB2	0.571429
CTransPath	Kaiko	CPTAC_BRCA_ERBB2	0.198473
CTransPath	Phikon	CPTAC_BRCA_ERBB2	0.632517
CTransPath	PLIP	CPTAC_BRCA_ERBB2	0.452055
Hibou-L	Virchow2	CPTAC_BRCA_ERBB2	0.741379
Hibou-L	ProvGigaPath	CPTAC_BRCA_ERBB2	0
Hibou-L	UNI	CPTAC_BRCA_ERBB2	0.4
Hibou-L	Panakeia*	CPTAC_BRCA_ERBB2	0.205882
Hibou-L	Virchow	CPTAC_BRCA_ERBB2	0.127907
Hibou-L	Kaiko	CPTAC_BRCA_ERBB2	0.318182
Hibou-L	Phikon	CPTAC_BRCA_ERBB2	0.125767
Hibou-L	PLIP	CPTAC_BRCA_ERBB2	0.230769
Hibou-B	Virchow2	CPTAC_BRCA_ERBB2	0.4
Hibou-B	ProvGigaPath	CPTAC_BRCA_ERBB2	0
Hibou-B	UNI	CPTAC_BRCA_ERBB2	0.454545
Hibou-B	Panakeia*	CPTAC_BRCA_ERBB2	0.55
Hibou-B	Virchow	CPTAC_BRCA_ERBB2	0.4
Hibou-B	Hibou-L	CPTAC_BRCA_ERBB2	0.4
Hibou-B	Kaiko	CPTAC_BRCA_ERBB2	0.314286
Hibou-B	Phikon	CPTAC_BRCA_ERBB2	0.264516
Hibou-B	PLIP	CPTAC_BRCA_ERBB2	0.36
BiomedCLIP	CONCH	CPTAC_BRCA_ERBB2	0.331683
BiomedCLIP	Virchow2	CPTAC_BRCA_ERBB2	0.148936
BiomedCLIP	ProvGigaPath	CPTAC_BRCA_ERBB2	0
BiomedCLIP	DinoSSLPath	CPTAC_BRCA_ERBB2	0.481982
BiomedCLIP	H-optimus-0	CPTAC_BRCA_ERBB2	0
BiomedCLIP	UNI	CPTAC_BRCA_ERBB2	0.2
BiomedCLIP	Panakeia*	CPTAC_BRCA_ERBB2	0.409091
BiomedCLIP	Virchow	CPTAC_BRCA_ERBB2	0.234694
BiomedCLIP	CTransPath	CPTAC_BRCA_ERBB2	0.386792
BiomedCLIP	Hibou-L	CPTAC_BRCA_ERBB2	0.0957447
BiomedCLIP	Hibou-B	CPTAC_BRCA_ERBB2	0.3
BiomedCLIP	Kaiko	CPTAC_BRCA_ERBB2	0.076087
BiomedCLIP	Phikon	CPTAC_BRCA_ERBB2	0.288991
BiomedCLIP	PLIP	CPTAC_BRCA_ERBB2	0.537037
Kaiko	Virchow2	CPTAC_BRCA_ERBB2	0.318182
Kaiko	ProvGigaPath	CPTAC_BRCA_ERBB2	0
Kaiko	UNI	CPTAC_BRCA_ERBB2	0.314286
Kaiko	Panakeia*	CPTAC_BRCA_ERBB2	0.15625
Kaiko	Virchow	CPTAC_BRCA_ERBB2	0.178082
Kaiko	Phikon	CPTAC_BRCA_ERBB2	0.165303
Kaiko	PLIP	CPTAC_BRCA_ERBB2	0.175258
Phikon	Virchow2	CPTAC_BRCA_ERBB2	0.125767
Phikon	ProvGigaPath	CPTAC_BRCA_ERBB2	0
Phikon	UNI	CPTAC_BRCA_ERBB2	0.264516
Phikon	Virchow	CPTAC_BRCA_ERBB2	0.141689
Phikon	PLIP	CPTAC_BRCA_ERBB2	0.265176
PLIP	Virchow2	CPTAC_BRCA_ERBB2	0.326923
PLIP	ProvGigaPath	CPTAC_BRCA_ERBB2	0
PLIP	UNI	CPTAC_BRCA_ERBB2	0.28
PLIP	Virchow	CPTAC_BRCA_ERBB2	0.152542
CONCH	Virchow2	CPTAC_BRCA_ESR1	0.702643
CONCH	ProvGigaPath	CPTAC_BRCA_ESR1	0.43038
CONCH	DinoSSLPath	CPTAC_BRCA_ESR1	0.656863
CONCH	UNI	CPTAC_BRCA_ESR1	0.675325
CONCH	Panakeia*	CPTAC_BRCA_ESR1	0.673913
CONCH	Virchow	CPTAC_BRCA_ESR1	0.686813
CONCH	CTransPath	CPTAC_BRCA_ESR1	0.605263
CONCH	Hibou-L	CPTAC_BRCA_ESR1	0.62743
CONCH	Hibou-B	CPTAC_BRCA_ESR1	0.642857
CONCH	Kaiko	CPTAC_BRCA_ESR1	0.605263
CONCH	Phikon	CPTAC_BRCA_ESR1	0.321516
CONCH	PLIP	CPTAC_BRCA_ESR1	0.659091
ProvGigaPath	Virchow2	CPTAC_BRCA_ESR1	0.520548
ProvGigaPath	UNI	CPTAC_BRCA_ESR1	0.673913
ProvGigaPath	Virchow	CPTAC_BRCA_ESR1	0.603448
DinoSSLPath	Virchow2	CPTAC_BRCA_ESR1	0.713805
DinoSSLPath	ProvGigaPath	CPTAC_BRCA_ESR1	0.663121
DinoSSLPath	UNI	CPTAC_BRCA_ESR1	0.776632
DinoSSLPath	Panakeia*	CPTAC_BRCA_ESR1	0.644875
DinoSSLPath	Virchow	CPTAC_BRCA_ESR1	0.763713
DinoSSLPath	Hibou-L	CPTAC_BRCA_ESR1	0.827735
DinoSSLPath	Hibou-B	CPTAC_BRCA_ESR1	0.776632
DinoSSLPath	Kaiko	CPTAC_BRCA_ESR1	0.612591
DinoSSLPath	Phikon	CPTAC_BRCA_ESR1	0.244142
DinoSSLPath	PLIP	CPTAC_BRCA_ESR1	0.560976
H-optimus-0	CONCH	CPTAC_BRCA_ESR1	0.666667
H-optimus-0	Virchow2	CPTAC_BRCA_ESR1	0.666667
H-optimus-0	ProvGigaPath	CPTAC_BRCA_ESR1	0.5
H-optimus-0	DinoSSLPath	CPTAC_BRCA_ESR1	0.716667
H-optimus-0	UNI	CPTAC_BRCA_ESR1	0.633333
H-optimus-0	Panakeia*	CPTAC_BRCA_ESR1	0.65
H-optimus-0	Virchow	CPTAC_BRCA_ESR1	0.65
H-optimus-0	CTransPath	CPTAC_BRCA_ESR1	0.733333
H-optimus-0	Hibou-L	CPTAC_BRCA_ESR1	0.65
H-optimus-0	Hibou-B	CPTAC_BRCA_ESR1	0.766667
H-optimus-0	Kaiko	CPTAC_BRCA_ESR1	0.65
H-optimus-0	Phikon	CPTAC_BRCA_ESR1	0.25
H-optimus-0	PLIP	CPTAC_BRCA_ESR1	0.533333
UNI	Virchow2	CPTAC_BRCA_ESR1	0.72973
UNI	Virchow	CPTAC_BRCA_ESR1	0.813559
Panakeia*	Virchow2	CPTAC_BRCA_ESR1	0.654984
Panakeia*	ProvGigaPath	CPTAC_BRCA_ESR1	0.432515
Panakeia*	UNI	CPTAC_BRCA_ESR1	0.56869
Panakeia*	Virchow	CPTAC_BRCA_ESR1	0.639836
Panakeia*	Phikon	CPTAC_BRCA_ESR1	0.373981
Panakeia*	PLIP	CPTAC_BRCA_ESR1	0.636888
Virchow	Virchow2	CPTAC_BRCA_ESR1	0.715084
CTransPath	Virchow2	CPTAC_BRCA_ESR1	0.66443
CTransPath	ProvGigaPath	CPTAC_BRCA_ESR1	0.548611
CTransPath	DinoSSLPath	CPTAC_BRCA_ESR1	0.678511
CTransPath	UNI	CPTAC_BRCA_ESR1	0.659864
CTransPath	Panakeia*	CPTAC_BRCA_ESR1	0.624796
CTransPath	Virchow	CPTAC_BRCA_ESR1	0.680672
CTransPath	Hibou-L	CPTAC_BRCA_ESR1	0.67632
CTransPath	Hibou-B	CPTAC_BRCA_ESR1	0.693878
CTransPath	Kaiko	CPTAC_BRCA_ESR1	0.59217
CTransPath	Phikon	CPTAC_BRCA_ESR1	0.235569
CTransPath	PLIP	CPTAC_BRCA_ESR1	0.540984
Hibou-L	Virchow2	CPTAC_BRCA_ESR1	0.780158
Hibou-L	ProvGigaPath	CPTAC_BRCA_ESR1	0.726277
Hibou-L	UNI	CPTAC_BRCA_ESR1	0.773519
Hibou-L	Panakeia*	CPTAC_BRCA_ESR1	0.586097
Hibou-L	Virchow	CPTAC_BRCA_ESR1	0.72843
Hibou-L	Kaiko	CPTAC_BRCA_ESR1	0.586097
Hibou-L	Phikon	CPTAC_BRCA_ESR1	0.187031
Hibou-L	PLIP	CPTAC_BRCA_ESR1	0.565684
Hibou-B	Virchow2	CPTAC_BRCA_ESR1	0.695946
Hibou-B	ProvGigaPath	CPTAC_BRCA_ESR1	0.601449
Hibou-B	UNI	CPTAC_BRCA_ESR1	0.756944
Hibou-B	Panakeia*	CPTAC_BRCA_ESR1	0.600639
Hibou-B	Virchow	CPTAC_BRCA_ESR1	0.677966
Hibou-B	Hibou-L	CPTAC_BRCA_ESR1	0.843206
Hibou-B	Kaiko	CPTAC_BRCA_ESR1	0.56869
Hibou-B	Phikon	CPTAC_BRCA_ESR1	0.193548
Hibou-B	PLIP	CPTAC_BRCA_ESR1	0.548387
BiomedCLIP	CONCH	CPTAC_BRCA_ESR1	0.631148
BiomedCLIP	Virchow2	CPTAC_BRCA_ESR1	0.496208
BiomedCLIP	ProvGigaPath	CPTAC_BRCA_ESR1	0.320809
BiomedCLIP	DinoSSLPath	CPTAC_BRCA_ESR1	0.495666
BiomedCLIP	H-optimus-0	CPTAC_BRCA_ESR1	0.483333
BiomedCLIP	UNI	CPTAC_BRCA_ESR1	0.458204
BiomedCLIP	Panakeia*	CPTAC_BRCA_ESR1	0.636474
BiomedCLIP	Virchow	CPTAC_BRCA_ESR1	0.515478
BiomedCLIP	CTransPath	CPTAC_BRCA_ESR1	0.53451
BiomedCLIP	Hibou-L	CPTAC_BRCA_ESR1	0.446012
BiomedCLIP	Hibou-B	CPTAC_BRCA_ESR1	0.458204
BiomedCLIP	Kaiko	CPTAC_BRCA_ESR1	0.527416
BiomedCLIP	Phikon	CPTAC_BRCA_ESR1	0.367708
BiomedCLIP	PLIP	CPTAC_BRCA_ESR1	0.697329
Kaiko	Virchow2	CPTAC_BRCA_ESR1	0.589266
Kaiko	ProvGigaPath	CPTAC_BRCA_ESR1	0.40184
Kaiko	UNI	CPTAC_BRCA_ESR1	0.600639
Kaiko	Panakeia*	CPTAC_BRCA_ESR1	0.720198
Kaiko	Virchow	CPTAC_BRCA_ESR1	0.574352
Kaiko	Phikon	CPTAC_BRCA_ESR1	0.373981
Kaiko	PLIP	CPTAC_BRCA_ESR1	0.498559
Phikon	Virchow2	CPTAC_BRCA_ESR1	0.250797
Phikon	ProvGigaPath	CPTAC_BRCA_ESR1	0.149215
Phikon	UNI	CPTAC_BRCA_ESR1	0.222874
Phikon	Virchow	CPTAC_BRCA_ESR1	0.274639
Phikon	PLIP	CPTAC_BRCA_ESR1	0.266458
PLIP	Virchow2	CPTAC_BRCA_ESR1	0.571429
PLIP	ProvGigaPath	CPTAC_BRCA_ESR1	0.375
PLIP	UNI	CPTAC_BRCA_ESR1	0.516129
PLIP	Virchow	CPTAC_BRCA_ESR1	0.556164
CONCH	Virchow2	CPTAC_BRCA_PGR	0.590018
CONCH	ProvGigaPath	CPTAC_BRCA_PGR	0.532203
CONCH	DinoSSLPath	CPTAC_BRCA_PGR	0.469548
CONCH	UNI	CPTAC_BRCA_PGR	0.546726
CONCH	Panakeia*	CPTAC_BRCA_PGR	0.677011
CONCH	Virchow	CPTAC_BRCA_PGR	0.590018
CONCH	CTransPath	CPTAC_BRCA_PGR	0.574468
CONCH	Hibou-L	CPTAC_BRCA_PGR	0.439794
CONCH	Hibou-B	CPTAC_BRCA_PGR	0.425028
CONCH	Kaiko	CPTAC_BRCA_PGR	0.587426
CONCH	Phikon	CPTAC_BRCA_PGR	0.336735
CONCH	PLIP	CPTAC_BRCA_PGR	0.414414
ProvGigaPath	Virchow2	CPTAC_BRCA_PGR	0.466667
ProvGigaPath	UNI	CPTAC_BRCA_PGR	0.563636
ProvGigaPath	Virchow	CPTAC_BRCA_PGR	0.502222
DinoSSLPath	Virchow2	CPTAC_BRCA_PGR	0.401935
DinoSSLPath	ProvGigaPath	CPTAC_BRCA_PGR	0.37561
DinoSSLPath	UNI	CPTAC_BRCA_PGR	0.564124
DinoSSLPath	Panakeia*	CPTAC_BRCA_PGR	0.518964
DinoSSLPath	Virchow	CPTAC_BRCA_PGR	0.507476
DinoSSLPath	Hibou-L	CPTAC_BRCA_PGR	0.400187
DinoSSLPath	Hibou-B	CPTAC_BRCA_PGR	0.510961
DinoSSLPath	Kaiko	CPTAC_BRCA_PGR	0.468186
DinoSSLPath	Phikon	CPTAC_BRCA_PGR	0.236111
DinoSSLPath	PLIP	CPTAC_BRCA_PGR	0.556962
H-optimus-0	CONCH	CPTAC_BRCA_PGR	0.454545
H-optimus-0	Virchow2	CPTAC_BRCA_PGR	0.526316
H-optimus-0	ProvGigaPath	CPTAC_BRCA_PGR	0.477419
H-optimus-0	DinoSSLPath	CPTAC_BRCA_PGR	0.603774
H-optimus-0	UNI	CPTAC_BRCA_PGR	0.547486
H-optimus-0	Panakeia*	CPTAC_BRCA_PGR	0.539877
H-optimus-0	Virchow	CPTAC_BRCA_PGR	0.631579
H-optimus-0	CTransPath	CPTAC_BRCA_PGR	0.48
H-optimus-0	Hibou-L	CPTAC_BRCA_PGR	0.496894
H-optimus-0	Hibou-B	CPTAC_BRCA_PGR	0.561798
H-optimus-0	Kaiko	CPTAC_BRCA_PGR	0.45283
H-optimus-0	Phikon	CPTAC_BRCA_PGR	0.272727
H-optimus-0	PLIP	CPTAC_BRCA_PGR	0.5
UNI	Virchow2	CPTAC_BRCA_PGR	0.632414
UNI	Virchow	CPTAC_BRCA_PGR	0.598997
Panakeia*	Virchow2	CPTAC_BRCA_PGR	0.686684
Panakeia*	ProvGigaPath	CPTAC_BRCA_PGR	0.546457
Panakeia*	UNI	CPTAC_BRCA_PGR	0.665085
Panakeia*	Virchow	CPTAC_BRCA_PGR	0.686684
Panakeia*	Phikon	CPTAC_BRCA_PGR	0.288793
Panakeia*	PLIP	CPTAC_BRCA_PGR	0.417671
Virchow	Virchow2	CPTAC_BRCA_PGR	0.658994
CTransPath	Virchow2	CPTAC_BRCA_PGR	0.54955
CTransPath	ProvGigaPath	CPTAC_BRCA_PGR	0.473684
CTransPath	DinoSSLPath	CPTAC_BRCA_PGR	0.575758
CTransPath	UNI	CPTAC_BRCA_PGR	0.411765
CTransPath	Panakeia*	CPTAC_BRCA_PGR	0.553398
CTransPath	Virchow	CPTAC_BRCA_PGR	0.477477
CTransPath	Hibou-L	CPTAC_BRCA_PGR	0.623762
CTransPath	Hibou-B	CPTAC_BRCA_PGR	0.491525
CTransPath	Kaiko	CPTAC_BRCA_PGR	0.454545
CTransPath	Phikon	CPTAC_BRCA_PGR	0.388889
CTransPath	PLIP	CPTAC_BRCA_PGR	0.428571
Hibou-L	Virchow2	CPTAC_BRCA_PGR	0.685039
Hibou-L	ProvGigaPath	CPTAC_BRCA_PGR	0.3856
Hibou-L	UNI	CPTAC_BRCA_PGR	0.430327
Hibou-L	Panakeia*	CPTAC_BRCA_PGR	0.633811
Hibou-L	Virchow	CPTAC_BRCA_PGR	0.650044
Hibou-L	Kaiko	CPTAC_BRCA_PGR	0.437676
Hibou-L	Phikon	CPTAC_BRCA_PGR	0.308036
Hibou-L	PLIP	CPTAC_BRCA_PGR	0.320988
Hibou-B	Virchow2	CPTAC_BRCA_PGR	0.61474
Hibou-B	ProvGigaPath	CPTAC_BRCA_PGR	0.408451
Hibou-B	UNI	CPTAC_BRCA_PGR	0.583102
Hibou-B	Panakeia*	CPTAC_BRCA_PGR	0.613012
Hibou-B	Virchow	CPTAC_BRCA_PGR	0.681742
Hibou-B	Hibou-L	CPTAC_BRCA_PGR	0.612577
Hibou-B	Kaiko	CPTAC_BRCA_PGR	0.544688
Hibou-B	Phikon	CPTAC_BRCA_PGR	0.178082
Hibou-B	PLIP	CPTAC_BRCA_PGR	0.319728
BiomedCLIP	CONCH	CPTAC_BRCA_PGR	0.558174
BiomedCLIP	Virchow2	CPTAC_BRCA_PGR	0.326047
BiomedCLIP	ProvGigaPath	CPTAC_BRCA_PGR	0.498182
BiomedCLIP	DinoSSLPath	CPTAC_BRCA_PGR	0.52183
BiomedCLIP	H-optimus-0	CPTAC_BRCA_PGR	0.589041
BiomedCLIP	UNI	CPTAC_BRCA_PGR	0.377454
BiomedCLIP	Panakeia*	CPTAC_BRCA_PGR	0.463931
BiomedCLIP	Virchow	CPTAC_BRCA_PGR	0.471767
BiomedCLIP	CTransPath	CPTAC_BRCA_PGR	0.534884
BiomedCLIP	Hibou-L	CPTAC_BRCA_PGR	0.329722
BiomedCLIP	Hibou-B	CPTAC_BRCA_PGR	0.320498
BiomedCLIP	Kaiko	CPTAC_BRCA_PGR	0.355509
BiomedCLIP	Phikon	CPTAC_BRCA_PGR	0.512195
BiomedCLIP	PLIP	CPTAC_BRCA_PGR	0.747475
Kaiko	Virchow2	CPTAC_BRCA_PGR	0.577836
Kaiko	ProvGigaPath	CPTAC_BRCA_PGR	0.570732
Kaiko	UNI	CPTAC_BRCA_PGR	0.597653
Kaiko	Panakeia*	CPTAC_BRCA_PGR	0.740981
Kaiko	Virchow	CPTAC_BRCA_PGR	0.577836
Kaiko	Phikon	CPTAC_BRCA_PGR	0.236111
Kaiko	PLIP	CPTAC_BRCA_PGR	0.303797
Phikon	Virchow2	CPTAC_BRCA_PGR	0.261364
Phikon	ProvGigaPath	CPTAC_BRCA_PGR	0.275
Phikon	UNI	CPTAC_BRCA_PGR	0.206081
Phikon	Virchow	CPTAC_BRCA_PGR	0.223485
Phikon	PLIP	CPTAC_BRCA_PGR	0.423077
PLIP	Virchow2	CPTAC_BRCA_PGR	0.285714
PLIP	ProvGigaPath	CPTAC_BRCA_PGR	0.4
PLIP	UNI	CPTAC_BRCA_PGR	0.343434
PLIP	Virchow	CPTAC_BRCA_PGR	0.432234
CONCH	Virchow2	CPTAC_BRCA_PIK3CA	0.176471
CONCH	ProvGigaPath	CPTAC_BRCA_PIK3CA	0.264877
CONCH	DinoSSLPath	CPTAC_BRCA_PIK3CA	0.387755
CONCH	UNI	CPTAC_BRCA_PIK3CA	0.243243
CONCH	Panakeia*	CPTAC_BRCA_PIK3CA	0.427136
CONCH	Virchow	CPTAC_BRCA_PIK3CA	0.186603
CONCH	CTransPath	CPTAC_BRCA_PIK3CA	0.368771
CONCH	Hibou-L	CPTAC_BRCA_PIK3CA	0.211196
CONCH	Hibou-B	CPTAC_BRCA_PIK3CA	0.242199
CONCH	Kaiko	CPTAC_BRCA_PIK3CA	0.306533
CONCH	Phikon	CPTAC_BRCA_PIK3CA	0.519112
CONCH	PLIP	CPTAC_BRCA_PIK3CA	0.454545
ProvGigaPath	Virchow2	CPTAC_BRCA_PIK3CA	0.111111
ProvGigaPath	UNI	CPTAC_BRCA_PIK3CA	0.620253
ProvGigaPath	Virchow	CPTAC_BRCA_PIK3CA	0.363817
DinoSSLPath	Virchow2	CPTAC_BRCA_PIK3CA	0.418182
DinoSSLPath	ProvGigaPath	CPTAC_BRCA_PIK3CA	0.394175
DinoSSLPath	UNI	CPTAC_BRCA_PIK3CA	0.473684
DinoSSLPath	Panakeia*	CPTAC_BRCA_PIK3CA	0.47156
DinoSSLPath	Virchow	CPTAC_BRCA_PIK3CA	0.225806
DinoSSLPath	Hibou-L	CPTAC_BRCA_PIK3CA	0.507692
DinoSSLPath	Hibou-B	CPTAC_BRCA_PIK3CA	0.343158
DinoSSLPath	Kaiko	CPTAC_BRCA_PIK3CA	0.515596
DinoSSLPath	Phikon	CPTAC_BRCA_PIK3CA	0.524752
DinoSSLPath	PLIP	CPTAC_BRCA_PIK3CA	0.423077
H-optimus-0	CONCH	CPTAC_BRCA_PIK3CA	0.176471
H-optimus-0	Virchow2	CPTAC_BRCA_PIK3CA	0.390476
H-optimus-0	ProvGigaPath	CPTAC_BRCA_PIK3CA	0.247863
H-optimus-0	DinoSSLPath	CPTAC_BRCA_PIK3CA	0.272727
H-optimus-0	UNI	CPTAC_BRCA_PIK3CA	0.44
H-optimus-0	Panakeia*	CPTAC_BRCA_PIK3CA	0.288889
H-optimus-0	Virchow	CPTAC_BRCA_PIK3CA	0.356322
H-optimus-0	CTransPath	CPTAC_BRCA_PIK3CA	0.349593
H-optimus-0	Hibou-L	CPTAC_BRCA_PIK3CA	0.295597
H-optimus-0	Hibou-B	CPTAC_BRCA_PIK3CA	0.311828
H-optimus-0	Kaiko	CPTAC_BRCA_PIK3CA	0.288889
H-optimus-0	Phikon	CPTAC_BRCA_PIK3CA	0.135135
H-optimus-0	PLIP	CPTAC_BRCA_PIK3CA	0.166667
UNI	Virchow2	CPTAC_BRCA_PIK3CA	0.333333
UNI	Virchow	CPTAC_BRCA_PIK3CA	0.333333
Panakeia*	Virchow2	CPTAC_BRCA_PIK3CA	0.0518519
Panakeia*	ProvGigaPath	CPTAC_BRCA_PIK3CA	0.445727
Panakeia*	UNI	CPTAC_BRCA_PIK3CA	0.505882
Panakeia*	Virchow	CPTAC_BRCA_PIK3CA	0.272727
Panakeia*	Phikon	CPTAC_BRCA_PIK3CA	0.427208
Panakeia*	PLIP	CPTAC_BRCA_PIK3CA	0.481818
Virchow	Virchow2	CPTAC_BRCA_PIK3CA	0.0804598
CTransPath	Virchow2	CPTAC_BRCA_PIK3CA	0.284553
CTransPath	ProvGigaPath	CPTAC_BRCA_PIK3CA	0.46027
CTransPath	DinoSSLPath	CPTAC_BRCA_PIK3CA	0.542857
CTransPath	UNI	CPTAC_BRCA_PIK3CA	0.530864
CTransPath	Panakeia*	CPTAC_BRCA_PIK3CA	0.57047
CTransPath	Virchow	CPTAC_BRCA_PIK3CA	0.255121
CTransPath	Hibou-L	CPTAC_BRCA_PIK3CA	0.3404
CTransPath	Hibou-B	CPTAC_BRCA_PIK3CA	0.28952
CTransPath	Kaiko	CPTAC_BRCA_PIK3CA	0.409396
CTransPath	Phikon	CPTAC_BRCA_PIK3CA	0.375975
CTransPath	PLIP	CPTAC_BRCA_PIK3CA	0.558824
Hibou-L	Virchow2	CPTAC_BRCA_PIK3CA	0.345912
Hibou-L	ProvGigaPath	CPTAC_BRCA_PIK3CA	0.374248
Hibou-L	UNI	CPTAC_BRCA_PIK3CA	0.548387
Hibou-L	Panakeia*	CPTAC_BRCA_PIK3CA	0.322034
Hibou-L	Virchow	CPTAC_BRCA_PIK3CA	0.244265
Hibou-L	Kaiko	CPTAC_BRCA_PIK3CA	0.412429
Hibou-L	Phikon	CPTAC_BRCA_PIK3CA	0.311193
Hibou-L	PLIP	CPTAC_BRCA_PIK3CA	0.261905
Hibou-B	Virchow2	CPTAC_BRCA_PIK3CA	0.397849
Hibou-B	ProvGigaPath	CPTAC_BRCA_PIK3CA	0.47203
Hibou-B	UNI	CPTAC_BRCA_PIK3CA	0.295775
Hibou-B	Panakeia*	CPTAC_BRCA_PIK3CA	0.236074
Hibou-B	Virchow	CPTAC_BRCA_PIK3CA	0.455041
Hibou-B	Hibou-L	CPTAC_BRCA_PIK3CA	0.42029
Hibou-B	Kaiko	CPTAC_BRCA_PIK3CA	0.299735
Hibou-B	Phikon	CPTAC_BRCA_PIK3CA	0.115874
Hibou-B	PLIP	CPTAC_BRCA_PIK3CA	0.231707
BiomedCLIP	CONCH	CPTAC_BRCA_PIK3CA	0.43609
BiomedCLIP	Virchow2	CPTAC_BRCA_PIK3CA	0.25
BiomedCLIP	ProvGigaPath	CPTAC_BRCA_PIK3CA	0.449301
BiomedCLIP	DinoSSLPath	CPTAC_BRCA_PIK3CA	0.678571
BiomedCLIP	H-optimus-0	CPTAC_BRCA_PIK3CA	0.305556
BiomedCLIP	UNI	CPTAC_BRCA_PIK3CA	0.545455
BiomedCLIP	Panakeia*	CPTAC_BRCA_PIK3CA	0.637097
BiomedCLIP	Virchow	CPTAC_BRCA_PIK3CA	0.176829
BiomedCLIP	CTransPath	CPTAC_BRCA_PIK3CA	0.617347
BiomedCLIP	Hibou-L	CPTAC_BRCA_PIK3CA	0.451754
BiomedCLIP	Hibou-B	CPTAC_BRCA_PIK3CA	0.261811
BiomedCLIP	Kaiko	CPTAC_BRCA_PIK3CA	0.491935
BiomedCLIP	Phikon	CPTAC_BRCA_PIK3CA	0.433453
BiomedCLIP	PLIP	CPTAC_BRCA_PIK3CA	0.689655
Kaiko	Virchow2	CPTAC_BRCA_PIK3CA	0.348148
Kaiko	ProvGigaPath	CPTAC_BRCA_PIK3CA	0.334873
Kaiko	UNI	CPTAC_BRCA_PIK3CA	0.411765
Kaiko	Panakeia*	CPTAC_BRCA_PIK3CA	0.545263
Kaiko	Virchow	CPTAC_BRCA_PIK3CA	0.272727
Kaiko	Phikon	CPTAC_BRCA_PIK3CA	0.484487
Kaiko	PLIP	CPTAC_BRCA_PIK3CA	0.427273
Phikon	Virchow2	CPTAC_BRCA_PIK3CA	0.207207
Phikon	ProvGigaPath	CPTAC_BRCA_PIK3CA	0.281437
Phikon	UNI	CPTAC_BRCA_PIK3CA	0.350649
Phikon	Virchow	CPTAC_BRCA_PIK3CA	0.402985
Phikon	PLIP	CPTAC_BRCA_PIK3CA	0.329787
PLIP	Virchow2	CPTAC_BRCA_PIK3CA	0.166667
PLIP	ProvGigaPath	CPTAC_BRCA_PIK3CA	0.357143
PLIP	UNI	CPTAC_BRCA_PIK3CA	0.35
PLIP	Virchow	CPTAC_BRCA_PIK3CA	0.192308
CONCH	Virchow2	MARRA_BRCA_N_STATUS	0.521775
CONCH	ProvGigaPath	MARRA_BRCA_N_STATUS	0.491246
CONCH	DinoSSLPath	MARRA_BRCA_N_STATUS	0.659543
CONCH	UNI	MARRA_BRCA_N_STATUS	0.607147
CONCH	Panakeia*	MARRA_BRCA_N_STATUS	0.589863
CONCH	Virchow	MARRA_BRCA_N_STATUS	0.546252
CONCH	CTransPath	MARRA_BRCA_N_STATUS	0.555486
CONCH	Hibou-L	MARRA_BRCA_N_STATUS	0.410629
CONCH	Hibou-B	MARRA_BRCA_N_STATUS	0.530129
CONCH	Kaiko	MARRA_BRCA_N_STATUS	0.510595
CONCH	Phikon	MARRA_BRCA_N_STATUS	0.645659
CONCH	PLIP	MARRA_BRCA_N_STATUS	0.600626
ProvGigaPath	Virchow2	MARRA_BRCA_N_STATUS	0.643778
ProvGigaPath	UNI	MARRA_BRCA_N_STATUS	0.580799
ProvGigaPath	Virchow	MARRA_BRCA_N_STATUS	0.653191
DinoSSLPath	Virchow2	MARRA_BRCA_N_STATUS	0.557982
DinoSSLPath	ProvGigaPath	MARRA_BRCA_N_STATUS	0.553202
DinoSSLPath	UNI	MARRA_BRCA_N_STATUS	0.645591
DinoSSLPath	Panakeia*	MARRA_BRCA_N_STATUS	0.614348
DinoSSLPath	Virchow	MARRA_BRCA_N_STATUS	0.591419
DinoSSLPath	Hibou-L	MARRA_BRCA_N_STATUS	0.426221
DinoSSLPath	Hibou-B	MARRA_BRCA_N_STATUS	0.573537
DinoSSLPath	Kaiko	MARRA_BRCA_N_STATUS	0.604203
DinoSSLPath	Phikon	MARRA_BRCA_N_STATUS	0.67313
DinoSSLPath	PLIP	MARRA_BRCA_N_STATUS	0.676092
H-optimus-0	CONCH	MARRA_BRCA_N_STATUS	0.619182
H-optimus-0	Virchow2	MARRA_BRCA_N_STATUS	0.626109
H-optimus-0	ProvGigaPath	MARRA_BRCA_N_STATUS	0.525799
H-optimus-0	DinoSSLPath	MARRA_BRCA_N_STATUS	0.626216
H-optimus-0	UNI	MARRA_BRCA_N_STATUS	0.642656
H-optimus-0	Panakeia*	MARRA_BRCA_N_STATUS	0.611401
H-optimus-0	Virchow	MARRA_BRCA_N_STATUS	0.625611
H-optimus-0	CTransPath	MARRA_BRCA_N_STATUS	0.488756
H-optimus-0	Hibou-L	MARRA_BRCA_N_STATUS	0.39953
H-optimus-0	Hibou-B	MARRA_BRCA_N_STATUS	0.550179
H-optimus-0	Kaiko	MARRA_BRCA_N_STATUS	0.64463
H-optimus-0	Phikon	MARRA_BRCA_N_STATUS	0.594201
H-optimus-0	PLIP	MARRA_BRCA_N_STATUS	0.680601
UNI	Virchow2	MARRA_BRCA_N_STATUS	0.568503
UNI	Virchow	MARRA_BRCA_N_STATUS	0.533166
Panakeia*	Virchow2	MARRA_BRCA_N_STATUS	0.404381
Panakeia*	ProvGigaPath	MARRA_BRCA_N_STATUS	0.415673
Panakeia*	UNI	MARRA_BRCA_N_STATUS	0.668588
Panakeia*	Virchow	MARRA_BRCA_N_STATUS	0.418647
Panakeia*	Phikon	MARRA_BRCA_N_STATUS	0.620375
Panakeia*	PLIP	MARRA_BRCA_N_STATUS	0.50722
Virchow	Virchow2	MARRA_BRCA_N_STATUS	0.675533
CTransPath	Virchow2	MARRA_BRCA_N_STATUS	0.328397
CTransPath	ProvGigaPath	MARRA_BRCA_N_STATUS	0.33917
CTransPath	DinoSSLPath	MARRA_BRCA_N_STATUS	0.583266
CTransPath	UNI	MARRA_BRCA_N_STATUS	0.572886
CTransPath	Panakeia*	MARRA_BRCA_N_STATUS	0.775671
CTransPath	Virchow	MARRA_BRCA_N_STATUS	0.325154
CTransPath	Hibou-L	MARRA_BRCA_N_STATUS	0.477176
CTransPath	Hibou-B	MARRA_BRCA_N_STATUS	0.61398
CTransPath	Kaiko	MARRA_BRCA_N_STATUS	0.406362
CTransPath	Phikon	MARRA_BRCA_N_STATUS	0.568948
CTransPath	PLIP	MARRA_BRCA_N_STATUS	0.418317
Hibou-L	Virchow2	MARRA_BRCA_N_STATUS	0.380975
Hibou-L	ProvGigaPath	MARRA_BRCA_N_STATUS	0.426316
Hibou-L	UNI	MARRA_BRCA_N_STATUS	0.617941
Hibou-L	Panakeia*	MARRA_BRCA_N_STATUS	0.55619
Hibou-L	Virchow	MARRA_BRCA_N_STATUS	0.378852
Hibou-L	Kaiko	MARRA_BRCA_N_STATUS	0.443171
Hibou-L	Phikon	MARRA_BRCA_N_STATUS	0.501417
Hibou-L	PLIP	MARRA_BRCA_N_STATUS	0.4363
Hibou-B	Virchow2	MARRA_BRCA_N_STATUS	0.465784
Hibou-B	ProvGigaPath	MARRA_BRCA_N_STATUS	0.45221
Hibou-B	UNI	MARRA_BRCA_N_STATUS	0.667241
Hibou-B	Panakeia*	MARRA_BRCA_N_STATUS	0.665306
Hibou-B	Virchow	MARRA_BRCA_N_STATUS	0.430145
Hibou-B	Hibou-L	MARRA_BRCA_N_STATUS	0.648114
Hibou-B	Kaiko	MARRA_BRCA_N_STATUS	0.523308
Hibou-B	Phikon	MARRA_BRCA_N_STATUS	0.628847
Hibou-B	PLIP	MARRA_BRCA_N_STATUS	0.551694
BiomedCLIP	CONCH	MARRA_BRCA_N_STATUS	0.45391
BiomedCLIP	Virchow2	MARRA_BRCA_N_STATUS	0.314134
BiomedCLIP	ProvGigaPath	MARRA_BRCA_N_STATUS	0.316529
BiomedCLIP	DinoSSLPath	MARRA_BRCA_N_STATUS	0.495902
BiomedCLIP	H-optimus-0	MARRA_BRCA_N_STATUS	0.496242
BiomedCLIP	UNI	MARRA_BRCA_N_STATUS	0.504206
BiomedCLIP	Panakeia*	MARRA_BRCA_N_STATUS	0.771446
BiomedCLIP	Virchow	MARRA_BRCA_N_STATUS	0.318937
BiomedCLIP	CTransPath	MARRA_BRCA_N_STATUS	0.669688
BiomedCLIP	Hibou-L	MARRA_BRCA_N_STATUS	0.516815
BiomedCLIP	Hibou-B	MARRA_BRCA_N_STATUS	0.632021
BiomedCLIP	Kaiko	MARRA_BRCA_N_STATUS	0.370467
BiomedCLIP	Phikon	MARRA_BRCA_N_STATUS	0.502745
BiomedCLIP	PLIP	MARRA_BRCA_N_STATUS	0.391639
Kaiko	Virchow2	MARRA_BRCA_N_STATUS	0.672316
Kaiko	ProvGigaPath	MARRA_BRCA_N_STATUS	0.623587
Kaiko	UNI	MARRA_BRCA_N_STATUS	0.639638
Kaiko	Panakeia*	MARRA_BRCA_N_STATUS	0.487211
Kaiko	Virchow	MARRA_BRCA_N_STATUS	0.672283
Kaiko	Phikon	MARRA_BRCA_N_STATUS	0.590881
Kaiko	PLIP	MARRA_BRCA_N_STATUS	0.689571
Phikon	Virchow2	MARRA_BRCA_N_STATUS	0.536264
Phikon	ProvGigaPath	MARRA_BRCA_N_STATUS	0.557257
Phikon	UNI	MARRA_BRCA_N_STATUS	0.679562
Phikon	Virchow	MARRA_BRCA_N_STATUS	0.561083
Phikon	PLIP	MARRA_BRCA_N_STATUS	0.645036
PLIP	Virchow2	MARRA_BRCA_N_STATUS	0.707402
PLIP	ProvGigaPath	MARRA_BRCA_N_STATUS	0.632032
PLIP	UNI	MARRA_BRCA_N_STATUS	0.631692
PLIP	Virchow	MARRA_BRCA_N_STATUS	0.75173
CONCH	Virchow2	CPTAC_CRC_LEFT_RIGHT	0.228822
CONCH	ProvGigaPath	CPTAC_CRC_LEFT_RIGHT	0.259066
CONCH	DinoSSLPath	CPTAC_CRC_LEFT_RIGHT	0.53384
CONCH	UNI	CPTAC_CRC_LEFT_RIGHT	0.355748
CONCH	Panakeia*	CPTAC_CRC_LEFT_RIGHT	0.500534
CONCH	Virchow	CPTAC_CRC_LEFT_RIGHT	0.532225
CONCH	CTransPath	CPTAC_CRC_LEFT_RIGHT	0.355748
CONCH	Hibou-L	CPTAC_CRC_LEFT_RIGHT	0.25
CONCH	Hibou-B	CPTAC_CRC_LEFT_RIGHT	0.257405
CONCH	Kaiko	CPTAC_CRC_LEFT_RIGHT	0.0502513
CONCH	Phikon	CPTAC_CRC_LEFT_RIGHT	0.351056
CONCH	PLIP	CPTAC_CRC_LEFT_RIGHT	0.163408
ProvGigaPath	Virchow2	CPTAC_CRC_LEFT_RIGHT	0.558959
ProvGigaPath	UNI	CPTAC_CRC_LEFT_RIGHT	0.158479
ProvGigaPath	Virchow	CPTAC_CRC_LEFT_RIGHT	0.353398
DinoSSLPath	Virchow2	CPTAC_CRC_LEFT_RIGHT	0.238189
DinoSSLPath	ProvGigaPath	CPTAC_CRC_LEFT_RIGHT	0.376649
DinoSSLPath	UNI	CPTAC_CRC_LEFT_RIGHT	0.420601
DinoSSLPath	Panakeia*	CPTAC_CRC_LEFT_RIGHT	0.447034
DinoSSLPath	Virchow	CPTAC_CRC_LEFT_RIGHT	0.514523
DinoSSLPath	Hibou-L	CPTAC_CRC_LEFT_RIGHT	0.152941
DinoSSLPath	Hibou-B	CPTAC_CRC_LEFT_RIGHT	0.394109
DinoSSLPath	Kaiko	CPTAC_CRC_LEFT_RIGHT	0.231863
DinoSSLPath	Phikon	CPTAC_CRC_LEFT_RIGHT	0.417266
DinoSSLPath	PLIP	CPTAC_CRC_LEFT_RIGHT	0.15625
H-optimus-0	CONCH	CPTAC_CRC_LEFT_RIGHT	0.259066
H-optimus-0	Virchow2	CPTAC_CRC_LEFT_RIGHT	0.393568
H-optimus-0	ProvGigaPath	CPTAC_CRC_LEFT_RIGHT	0.531566
H-optimus-0	DinoSSLPath	CPTAC_CRC_LEFT_RIGHT	0.341029
H-optimus-0	UNI	CPTAC_CRC_LEFT_RIGHT	0.129952
H-optimus-0	Panakeia*	CPTAC_CRC_LEFT_RIGHT	0.203404
H-optimus-0	Virchow	CPTAC_CRC_LEFT_RIGHT	0.283495
H-optimus-0	CTransPath	CPTAC_CRC_LEFT_RIGHT	0.158479
H-optimus-0	Hibou-L	CPTAC_CRC_LEFT_RIGHT	0.336538
H-optimus-0	Hibou-B	CPTAC_CRC_LEFT_RIGHT	0.249112
H-optimus-0	Kaiko	CPTAC_CRC_LEFT_RIGHT	0.13188
H-optimus-0	Phikon	CPTAC_CRC_LEFT_RIGHT	0.128139
H-optimus-0	PLIP	CPTAC_CRC_LEFT_RIGHT	0.0791717
UNI	Virchow2	CPTAC_CRC_LEFT_RIGHT	0.129032
UNI	Virchow	CPTAC_CRC_LEFT_RIGHT	0.407895
Panakeia*	Virchow2	CPTAC_CRC_LEFT_RIGHT	0.162095
Panakeia*	ProvGigaPath	CPTAC_CRC_LEFT_RIGHT	0.203404
Panakeia*	UNI	CPTAC_CRC_LEFT_RIGHT	0.503937
Panakeia*	Virchow	CPTAC_CRC_LEFT_RIGHT	0.670968
Panakeia*	Phikon	CPTAC_CRC_LEFT_RIGHT	0.53406
Panakeia*	PLIP	CPTAC_CRC_LEFT_RIGHT	0.264234
Virchow	Virchow2	CPTAC_CRC_LEFT_RIGHT	0.219653
CTransPath	Virchow2	CPTAC_CRC_LEFT_RIGHT	0.129032
CTransPath	ProvGigaPath	CPTAC_CRC_LEFT_RIGHT	0.129952
CTransPath	DinoSSLPath	CPTAC_CRC_LEFT_RIGHT	0.420601
CTransPath	UNI	CPTAC_CRC_LEFT_RIGHT	0.464286
CTransPath	Panakeia*	CPTAC_CRC_LEFT_RIGHT	0.456693
CTransPath	Virchow	CPTAC_CRC_LEFT_RIGHT	0.447368
CTransPath	Hibou-L	CPTAC_CRC_LEFT_RIGHT	0.0810811
CTransPath	Hibou-B	CPTAC_CRC_LEFT_RIGHT	0.246305
CTransPath	Kaiko	CPTAC_CRC_LEFT_RIGHT	0.292135
CTransPath	Phikon	CPTAC_CRC_LEFT_RIGHT	0.487342
CTransPath	PLIP	CPTAC_CRC_LEFT_RIGHT	0.391459
Hibou-L	Virchow2	CPTAC_CRC_LEFT_RIGHT	0.21875
Hibou-L	ProvGigaPath	CPTAC_CRC_LEFT_RIGHT	0.336538
Hibou-L	UNI	CPTAC_CRC_LEFT_RIGHT	0.0810811
Hibou-L	Panakeia*	CPTAC_CRC_LEFT_RIGHT	0.161765
Hibou-L	Virchow	CPTAC_CRC_LEFT_RIGHT	0.172414
Hibou-L	Kaiko	CPTAC_CRC_LEFT_RIGHT	0.102804
Hibou-L	Phikon	CPTAC_CRC_LEFT_RIGHT	0.0869565
Hibou-L	PLIP	CPTAC_CRC_LEFT_RIGHT	0.00409836
Hibou-B	Virchow2	CPTAC_CRC_LEFT_RIGHT	0.231707
Hibou-B	ProvGigaPath	CPTAC_CRC_LEFT_RIGHT	0.185207
Hibou-B	UNI	CPTAC_CRC_LEFT_RIGHT	0.423645
Hibou-B	Panakeia*	CPTAC_CRC_LEFT_RIGHT	0.393023
Hibou-B	Virchow	CPTAC_CRC_LEFT_RIGHT	0.310638
Hibou-B	Hibou-L	CPTAC_CRC_LEFT_RIGHT	0.103093
Hibou-B	Kaiko	CPTAC_CRC_LEFT_RIGHT	0.4816
Hibou-B	Phikon	CPTAC_CRC_LEFT_RIGHT	0.362563
Hibou-B	PLIP	CPTAC_CRC_LEFT_RIGHT	0.259292
BiomedCLIP	CONCH	CPTAC_CRC_LEFT_RIGHT	0.243084
BiomedCLIP	Virchow2	CPTAC_CRC_LEFT_RIGHT	0.0639494
BiomedCLIP	ProvGigaPath	CPTAC_CRC_LEFT_RIGHT	0.0791717
BiomedCLIP	DinoSSLPath	CPTAC_CRC_LEFT_RIGHT	0.15625
BiomedCLIP	H-optimus-0	CPTAC_CRC_LEFT_RIGHT	0.0528624
BiomedCLIP	UNI	CPTAC_CRC_LEFT_RIGHT	0.519573
BiomedCLIP	Panakeia*	CPTAC_CRC_LEFT_RIGHT	0.421898
BiomedCLIP	Virchow	CPTAC_CRC_LEFT_RIGHT	0.251685
BiomedCLIP	CTransPath	CPTAC_CRC_LEFT_RIGHT	0.519573
BiomedCLIP	Hibou-L	CPTAC_CRC_LEFT_RIGHT	0.0286885
BiomedCLIP	Hibou-B	CPTAC_CRC_LEFT_RIGHT	0.211504
BiomedCLIP	Kaiko	CPTAC_CRC_LEFT_RIGHT	0.445405
BiomedCLIP	Phikon	CPTAC_CRC_LEFT_RIGHT	0.467806
BiomedCLIP	PLIP	CPTAC_CRC_LEFT_RIGHT	0.562753
Kaiko	Virchow2	CPTAC_CRC_LEFT_RIGHT	0.155803
Kaiko	ProvGigaPath	CPTAC_CRC_LEFT_RIGHT	0.161308
Kaiko	UNI	CPTAC_CRC_LEFT_RIGHT	0.44382
[truncated: 1,273 more rows]

## Sheet: Figure 4C
Figure 4C: Average Cohen's Kappa scores for prediction consensus between cross-validation folds for each model.
Model	Fold 1	Fold 2	Average Cohen's Kappa
CONCH	Fold-0	Fold-1	0.374737
CONCH	Fold-0	Fold-2	0.39124
CONCH	Fold-0	Fold-3	0.450222
CONCH	Fold-0	Fold-4	0.411374
CONCH	Fold-1	Fold-2	0.37682
CONCH	Fold-1	Fold-3	0.42967
CONCH	Fold-1	Fold-4	0.421745
CONCH	Fold-2	Fold-3	0.408102
CONCH	Fold-2	Fold-4	0.414147
CONCH	Fold-3	Fold-4	0.3769
Virchow2	Fold-0	Fold-1	0.409107
Virchow2	Fold-0	Fold-2	0.383397
Virchow2	Fold-0	Fold-3	0.393446
Virchow2	Fold-0	Fold-4	0.391402
Virchow2	Fold-1	Fold-2	0.379623
Virchow2	Fold-1	Fold-3	0.370969
Virchow2	Fold-1	Fold-4	0.357636
Virchow2	Fold-2	Fold-3	0.343236
Virchow2	Fold-2	Fold-4	0.368174
Virchow2	Fold-3	Fold-4	0.352032
ProvGigaPath	Fold-0	Fold-1	0.336369
ProvGigaPath	Fold-0	Fold-2	0.381962
ProvGigaPath	Fold-0	Fold-3	0.415854
ProvGigaPath	Fold-0	Fold-4	0.371574
ProvGigaPath	Fold-1	Fold-2	0.36205
ProvGigaPath	Fold-1	Fold-3	0.412114
ProvGigaPath	Fold-1	Fold-4	0.29346
ProvGigaPath	Fold-2	Fold-3	0.42966
ProvGigaPath	Fold-2	Fold-4	0.315664
ProvGigaPath	Fold-3	Fold-4	0.347117
DinoSSLPath	Fold-0	Fold-1	0.407019
DinoSSLPath	Fold-0	Fold-2	0.361468
DinoSSLPath	Fold-0	Fold-3	0.41155
DinoSSLPath	Fold-0	Fold-4	0.37206
DinoSSLPath	Fold-1	Fold-2	0.407295
DinoSSLPath	Fold-1	Fold-3	0.351707
DinoSSLPath	Fold-1	Fold-4	0.33755
DinoSSLPath	Fold-2	Fold-3	0.325286
DinoSSLPath	Fold-2	Fold-4	0.324366
DinoSSLPath	Fold-3	Fold-4	0.349651
H-optimus-0	Fold-0	Fold-1	0.376822
H-optimus-0	Fold-0	Fold-2	0.362402
H-optimus-0	Fold-0	Fold-3	0.388414
H-optimus-0	Fold-0	Fold-4	0.334627
H-optimus-0	Fold-1	Fold-2	0.338972
H-optimus-0	Fold-1	Fold-3	0.34513
H-optimus-0	Fold-1	Fold-4	0.301003
H-optimus-0	Fold-2	Fold-3	0.37159
H-optimus-0	Fold-2	Fold-4	0.274509
H-optimus-0	Fold-3	Fold-4	0.281129
UNI	Fold-0	Fold-1	0.292397
UNI	Fold-0	Fold-2	0.25413
UNI	Fold-0	Fold-3	0.35291
UNI	Fold-0	Fold-4	0.291973
UNI	Fold-1	Fold-2	0.316062
UNI	Fold-1	Fold-3	0.291321
UNI	Fold-1	Fold-4	0.27024
UNI	Fold-2	Fold-3	0.307162
UNI	Fold-2	Fold-4	0.277497
UNI	Fold-3	Fold-4	0.335329
Panakeia*	Fold-0	Fold-1	0.356582
Panakeia*	Fold-0	Fold-2	0.333881
Panakeia*	Fold-0	Fold-3	0.402242
Panakeia*	Fold-0	Fold-4	0.34461
Panakeia*	Fold-1	Fold-2	0.381447
Panakeia*	Fold-1	Fold-3	0.403652
Panakeia*	Fold-1	Fold-4	0.365816
Panakeia*	Fold-2	Fold-3	0.3872
Panakeia*	Fold-2	Fold-4	0.348707
Panakeia*	Fold-3	Fold-4	0.343289
Virchow	Fold-0	Fold-1	0.314816
Virchow	Fold-0	Fold-2	0.388073
Virchow	Fold-0	Fold-3	0.354027
Virchow	Fold-0	Fold-4	0.294303
Virchow	Fold-1	Fold-2	0.380475
Virchow	Fold-1	Fold-3	0.333752
Virchow	Fold-1	Fold-4	0.342464
Virchow	Fold-2	Fold-3	0.403875
Virchow	Fold-2	Fold-4	0.35966
Virchow	Fold-3	Fold-4	0.333928
CTransPath	Fold-0	Fold-1	0.348066
CTransPath	Fold-0	Fold-2	0.313332
CTransPath	Fold-0	Fold-3	0.406196
CTransPath	Fold-0	Fold-4	0.356196
CTransPath	Fold-1	Fold-2	0.254522
CTransPath	Fold-1	Fold-3	0.317866
CTransPath	Fold-1	Fold-4	0.318884
CTransPath	Fold-2	Fold-3	0.346652
CTransPath	Fold-2	Fold-4	0.284377
CTransPath	Fold-3	Fold-4	0.328023
Hibou-L	Fold-0	Fold-1	0.24509
Hibou-L	Fold-0	Fold-2	0.283126
Hibou-L	Fold-0	Fold-3	0.293711
Hibou-L	Fold-0	Fold-4	0.282106
Hibou-L	Fold-1	Fold-2	0.291862
Hibou-L	Fold-1	Fold-3	0.227016
Hibou-L	Fold-1	Fold-4	0.205986
Hibou-L	Fold-2	Fold-3	0.297325
Hibou-L	Fold-2	Fold-4	0.221161
Hibou-L	Fold-3	Fold-4	0.282344
Hibou-B	Fold-0	Fold-1	0.199393
Hibou-B	Fold-0	Fold-2	0.265581
Hibou-B	Fold-0	Fold-3	0.287011
Hibou-B	Fold-0	Fold-4	0.278309
Hibou-B	Fold-1	Fold-2	0.253701
Hibou-B	Fold-1	Fold-3	0.334075
Hibou-B	Fold-1	Fold-4	0.243521
Hibou-B	Fold-2	Fold-3	0.260257
Hibou-B	Fold-2	Fold-4	0.245617
Hibou-B	Fold-3	Fold-4	0.287052
BiomedCLIP	Fold-0	Fold-1	0.403281
BiomedCLIP	Fold-0	Fold-2	0.384827
BiomedCLIP	Fold-0	Fold-3	0.417824
BiomedCLIP	Fold-0	Fold-4	0.396837
BiomedCLIP	Fold-1	Fold-2	0.447751
BiomedCLIP	Fold-1	Fold-3	0.420182
BiomedCLIP	Fold-1	Fold-4	0.427655
BiomedCLIP	Fold-2	Fold-3	0.400913
BiomedCLIP	Fold-2	Fold-4	0.377525
BiomedCLIP	Fold-3	Fold-4	0.461673
Kaiko	Fold-0	Fold-1	0.186979
Kaiko	Fold-0	Fold-2	0.232798
Kaiko	Fold-0	Fold-3	0.27318
Kaiko	Fold-0	Fold-4	0.231176
Kaiko	Fold-1	Fold-2	0.222277
Kaiko	Fold-1	Fold-3	0.2901
Kaiko	Fold-1	Fold-4	0.179933
Kaiko	Fold-2	Fold-3	0.275593
Kaiko	Fold-2	Fold-4	0.260452
Kaiko	Fold-3	Fold-4	0.21328
Phikon	Fold-0	Fold-1	0.250704
Phikon	Fold-0	Fold-2	0.318856
Phikon	Fold-0	Fold-3	0.295359
Phikon	Fold-0	Fold-4	0.263035
Phikon	Fold-1	Fold-2	0.233461
Phikon	Fold-1	Fold-3	0.309953
Phikon	Fold-1	Fold-4	0.227447
Phikon	Fold-2	Fold-3	0.316495
Phikon	Fold-2	Fold-4	0.334254
Phikon	Fold-3	Fold-4	0.286031
PLIP	Fold-0	Fold-1	0.320868
PLIP	Fold-0	Fold-2	0.355691
PLIP	Fold-0	Fold-3	0.337874
PLIP	Fold-0	Fold-4	0.347282
PLIP	Fold-1	Fold-2	0.326161
PLIP	Fold-1	Fold-3	0.394234
PLIP	Fold-1	Fold-4	0.346283
PLIP	Fold-2	Fold-3	0.41026
PLIP	Fold-2	Fold-4	0.378416
PLIP	Fold-3	Fold-4	0.398518
