# Supplementary material for: Benchmarking foundation models as feature extractors for weakly supervised computational pathology
Source: Nat Biomed Eng. 2025 Oct 1;10(6):1113–23. doi: 10.1038/s41551-025-01516-3 (PMC13279263; doi:10.1038/s41551-025-01516-3)
Supplement: Supplementary file 8 — Statistical source data. An Excel file containing the numerical data used to generate all graphs and heatmaps in the corresponding figure. The data are organized in separate worksheets that correspond to each figure panel. [file 41551_2025_1516_MOESM8_ESM.xlsx]

## Sheet: ExtDataFig1A (AUROC)
Extended Data Figure 1A: Average AUROC Scores
Task	CONCH	Virchow2-CLS	Virchow2-CLS+MPT	MADELEINE	ProvGigaPath-T	DinoSSLPath	ProvGigaPath-S	H-optimus-0	UNI	Panakeia*	Virchow-CLS+MPT	PRISM	Virchow-CLS	CTransPath	Hibou-L	Hibou-B	BiomedCLIP	CHIEF	Kaiko	Phikon	PLIP
--- Morphology Tasks ---
NSCLC Subtyping	0.99268	0.983386	0.983526	0.993623	0.986583	0.97072	0.978337	0.983421	0.976415	0.951695	0.986443	0.984626	0.982075	0.982058	0.970615	0.969672	0.978721	0.970335	0.972414	0.952446	0.974092
KIEL STAD LAUREN	0.795917	0.794557	0.787754	0.789278	0.711356	0.806003	0.76961	0.754781	0.741579	0.787877	0.820659	0.7877	0.804057	0.767198	0.708738	0.744629	0.772257	0.731738	0.696902	0.705138	0.701759
DACHS CRC Sidedness	0.707539	0.723064	0.79137	0.656974	0.706909	0.736509	0.695671	0.697698	0.660742	0.718146	0.6811	0.60905	0.636007	0.648967	0.658513	0.66922	0.676409	0.825792	0.660542	0.636486	0.614253
BERN STAD LAUREN	0.720555	0.729027	0.724531	0.703142	0.644662	0.705261	0.650581	0.6772	0.674646	0.656958	0.685444	0.740585	0.680314	0.655981	0.718225	0.679581	0.680686	0.676076	0.681257	0.646098	0.656523
CPTAC CRC Sidedness	0.613278	0.583832	0.632061	0.572893	0.571655	0.60289	0.556381	0.620846	0.622291	0.538493	0.571104	0.558514	0.547781	0.568627	0.59257	0.573856	0.557757	0.60399	0.525628	0.553285	0.545304
--- Biomarker Tasks ---
CPTAC CRC MSI	0.916667	0.92284	0.929424	0.859362	0.888272	0.850309	0.901646	0.885905	0.901132	0.852778	0.879012	0.838477	0.860494	0.878601	0.864712	0.857716	0.722942	0.809671	0.842387	0.872222	0.723354
CPTAC BRCA ESR1	0.820932	0.894659	0.902686	0.821735	0.817351	0.852485	0.837481	0.847669	0.85866	0.876505	0.869589	0.851868	0.843532	0.850262	0.898178	0.874467	0.847422	0.845384	0.844396	0.759555	0.820809
KIEL STAD EBV	0.87855	0.862767	0.902759	0.863319	0.877741	0.837932	0.850809	0.854305	0.862951	0.868469	0.846836	0.669169	0.837086	0.850478	0.803974	0.859272	0.843617	0.852318	0.726527	0.796505	0.80596
DACHS CRC MSI	0.828881	0.862416	0.843134	0.815008	0.816061	0.833579	0.826428	0.801696	0.818994	0.833978	0.867	0.796114	0.854611	0.820482	0.7864	0.786189	0.70548	0.75902	0.776433	0.774281	0.709503
CPTAC BRCA PGR	0.800114	0.796057	0.774514	0.7968	0.779371	0.806571	0.781943	0.7824	0.790343	0.836857	0.793543	0.773829	0.776914	0.783771	0.75	0.7672	0.779714	0.795314	0.793086	0.727086	0.782971
CPTAC LUAD TP53	0.781961	0.752157	0.758146	0.771551	0.732478	0.719857	0.728128	0.73262	0.737683	0.718289	0.716078	0.715722	0.713868	0.707308	0.738538	0.718004	0.714795	0.703743	0.724421	0.70025	0.67615
BERN STAD MSI	0.738697	0.795687	0.775123	0.712109	0.790903	0.685307	0.749746	0.746948	0.72216	0.712982	0.7233	0.663566	0.722784	0.711378	0.73802	0.717936	0.687784	0.684719	0.774481	0.700882	0.611815
KIEL STAD MSI	0.731109	0.813374	0.82068	0.711414	0.778738	0.677917	0.74428	0.741828	0.707218	0.740134	0.724738	0.656984	0.714423	0.69301	0.733384	0.738996	0.657591	0.634054	0.756617	0.692479	0.61757
CPTAC LUAD EGFR	0.711846	0.701634	0.706209	0.730474	0.769281	0.718056	0.735784	0.707925	0.763562	0.701879	0.71348	0.738971	0.693056	0.65915	0.714216	0.702206	0.658905	0.598938	0.705147	0.714052	0.635376
DACHS CRC BRAF	0.708614	0.725489	0.734026	0.73243	0.741302	0.649243	0.746607	0.709885	0.680172	0.669226	0.67348	0.764468	0.687277	0.633151	0.709105	0.705768	0.616956	0.716713	0.63511	0.641541	0.667899
CPTAC CRC BRAF	0.708571	0.724835	0.73348	0.674579	0.763956	0.753407	0.766154	0.77978	0.751648	0.699927	0.639121	0.650696	0.669744	0.646007	0.701832	0.654505	0.604396	0.724396	0.614212	0.678681	0.6063
CPTAC LUAD STK11	0.727652	0.766667	0.683965	0.669192	0.748611	0.737374	0.773737	0.743939	0.743939	0.65	0.735354	0.739141	0.700253	0.64154	0.580303	0.618308	0.57601	0.540278	0.713258	0.634848	0.574369
DACHS CRC CIMP	0.671484	0.698943	0.692059	0.68568	0.692594	0.65021	0.682605	0.660968	0.630675	0.649907	0.684063	0.639968	0.683141	0.627459	0.639364	0.626646	0.593367	0.612525	0.634045	0.599886	0.556917
CPTAC BRCA PIK3CA	0.675417	0.610655	0.621694	0.673941	0.626444	0.633569	0.645186	0.57009	0.647818	0.649807	0.613158	0.726059	0.571181	0.655905	0.608151	0.57362	0.716881	0.625032	0.611232	0.608023	0.673492
CPTAC BRCA ERBB2	0.688275	0.66186	0.637466	0.730728	0.562938	0.620216	0.557547	0.57372	0.58814	0.61469	0.548518	0.676011	0.529111	0.592992	0.586792	0.592318	0.703774	0.587062	0.619946	0.507412	0.666038
CPTAC CRC KRAS	0.674286	0.613441	0.672435	0.698592	0.628008	0.637022	0.574567	0.568129	0.604024	0.637264	0.577948	0.553159	0.578672	0.631871	0.562897	0.546157	0.657223	0.569416	0.539799	0.57497	0.624628
CPTAC CRC PIK3CA	0.617665	0.636782	0.551119	0.602904	0.619964	0.602783	0.603872	0.605445	0.606171	0.605445	0.564549	0.513612	0.57193	0.576044	0.528978	0.56588	0.543255	0.575197	0.566969	0.586691	0.551482
CPTAC LUAD KRAS	0.581757	0.522889	0.551014	0.540034	0.552111	0.540034	0.531419	0.528716	0.569426	0.546368	0.496706	0.512753	0.498226	0.560726	0.562416	0.571959	0.531588	0.525591	0.540287	0.541639	0.558699
DACHS CRC KRAS	0.534721	0.547883	0.534027	0.543326	0.5362	0.533338	0.553836	0.547065	0.543735	0.549777	0.50615	0.537723	0.509999	0.524671	0.517023	0.519457	0.518174	0.531707	0.515398	0.533935	0.517481
--- Prognosis Tasks ---
DACHS CRC M STATUS	0.675269	0.697332	0.684681	0.677815	0.63174	0.662344	0.633617	0.680039	0.629181	0.657834	0.628593	0.644824	0.65678	0.600907	0.613861	0.628469	0.632462	0.634655	0.563876	0.615553	0.563312
KIEL STAD N STATUS	0.631522	0.616924	0.625372	0.691074	0.657943	0.632616	0.63553	0.577523	0.629206	0.608062	0.600533	0.647849	0.598649	0.630989	0.5934	0.632883	0.631596	0.548915	0.608752	0.614332	0.625878
DACHS CRC N STATUS	0.648021	0.632989	0.616517	0.609661	0.622209	0.62096	0.602174	0.597321	0.585531	0.6141	0.59123	0.644414	0.594649	0.594246	0.573889	0.595719	0.625073	0.628451	0.531017	0.609028	0.571071
BERN STAD N STATUS	0.71867	0.598758	0.589189	0.607706	0.498635	0.627987	0.513299	0.570485	0.573323	0.564809	0.585809	0.573274	0.60613	0.56206	0.583819	0.560453	0.622676	0.577817	0.583129	0.574063	0.587603
CPTAC CRC N STATUS	0.630026	0.615013	0.602381	0.610648	0.616402	0.594841	0.580093	0.588294	0.526455	0.574471	0.575661	0.590476	0.568056	0.572024	0.573611	0.541865	0.640146	0.586508	0.51918	0.559854	0.54914
IEO BRCA N STATUS	0.575481	0.55847	0.544211	0.589942	0.549081	0.573873	0.537772	0.54941	0.557326	0.562549	0.581096	0.535024	0.573822	0.568043	0.558692	0.565293	0.592211	0.542797	0.558933	0.564433	0.595723
KIEL STAD M STATUS	0.544224	0.526274	0.559466	0.514045	0.534376	0.506792	0.531578	0.537186	0.504209	0.525071	0.516818	0.526995	0.51302	0.510906	0.53073	0.465878	0.492196	0.537312	0.515843	0.591025	0.479537
Extended Data Figure 1A: Standard Deviation of AUROC Scores
Task	CONCH	Virchow2-CLS	Virchow2-CLS+MPT	MADELEINE	ProvGigaPath-T	DinoSSLPath	ProvGigaPath-S	H-optimus-0	UNI	Panakeia*	Virchow-CLS+MPT	PRISM	Virchow-CLS	CTransPath	Hibou-L	Hibou-B	BiomedCLIP	CHIEF	Kaiko	Phikon	PLIP
--- Morphology Tasks ---
NSCLC Subtyping	0.0023448	0.00532755	0.00625344	0.00297611	0.00537807	0.00917505	0.00666327	0.00344896	0.0102771	0.0106217	0.00714435	0.00583309	0.0111566	0.00654626	0.00655115	0.00940324	0.0051205	0.00879046	0.0130121	0.0213394	0.0045646
KIEL STAD LAUREN	0.0226451	0.0167337	0.0241079	0.0463342	0.0325473	0.0296091	0.0225864	0.0514317	0.0418491	0.0199608	0.0132039	0.0309243	0.0223265	0.031868	0.0372047	0.0306205	0.0270913	0.0369131	0.0478794	0.0498111	0.0286742
DACHS CRC Sidedness	0.0323474	0.0369091	0.0671125	0.017706	0.0478738	0.0710426	0.0256455	0.0247263	0.0268601	0.0431765	0.0289437	0.016931	0.0456967	0.0422575	0.0578147	0.0231131	0.0409286	0.034019	0.0132706	0.0270024	0.0384317
BERN STAD LAUREN	0.0182668	0.0198887	0.0140299	0.0259917	0.0206748	0.0117489	0.013356	0.0175328	0.0359434	0.0276118	0.0149959	0.0107069	0.0156813	0.0364669	0.0240077	0.0334023	0.00767544	0.0315602	0.0486546	0.0240812	0.0160177
CPTAC CRC Sidedness	0.0282852	0.0420214	0.0199217	0.0263194	0.0354083	0.0253436	0.0253912	0.0407984	0.0234454	0.0602514	0.0317935	0.0184436	0.0405103	0.0426251	0.0175062	0.0254245	0.0258732	0.0189285	0.0366689	0.0428696	0.0273181
--- Biomarker Tasks ---
CPTAC CRC MSI	0.0232792	0.0271652	0.0284189	0.029712	0.0197182	0.0142221	0.0258421	0.0320261	0.0239369	0.0435033	0.0191822	0.0477182	0.0347508	0.0306508	0.0272605	0.0580885	0.0836962	0.018658	0.0257543	0.0265675	0.0119598
CPTAC BRCA ESR1	0.0207429	0.00787468	0.00864111	0.00906153	0.0234182	0.0187242	0.0136664	0.0341601	0.024511	0.0146863	0.00600127	0.011942	0.0148841	0.0153651	0.0118764	0.0158447	0.0076736	0.0150914	0.0390276	0.0339231	0.00972909
KIEL STAD EBV	0.0149749	0.00974183	0.0166446	0.0091559	0.0213404	0.0232459	0.033404	0.0314816	0.023704	0.00655575	0.0205832	0.0550389	0.0158677	0.0337758	0.0187691	0.0242745	0.0124849	0.0192964	0.0343485	0.036161	0.0349942
DACHS CRC MSI	0.0202789	0.0219353	0.0103714	0.0266148	0.0158297	0.0172586	0.0178745	0.0155444	0.0197142	0.0105407	0.021209	0.0300634	0.0393715	0.0313184	0.0173818	0.0258383	0.0272884	0.0106254	0.0410331	0.0471869	0.0164254
CPTAC BRCA PGR	0.0130926	0.0348709	0.0484733	0.0239799	0.0216875	0.0170397	0.0223606	0.0157331	0.0157121	0.0104198	0.0124967	0.0328701	0.025483	0.0192117	0.069033	0.0335139	0.0105707	0.022003	0.0293302	0.0300755	0.00869924
CPTAC LUAD TP53	0.0290535	0.0148307	0.0228249	0.0446493	0.0380174	0.0230871	0.0158597	0.0240941	0.0128449	0.0295977	0.0204021	0.0122019	0.036578	0.0352923	0.0103855	0.0361027	0.019213	0.0160055	0.0179291	0.0403318	0.027349
BERN STAD MSI	0.0220358	0.0159053	0.0299478	0.0246136	0.0217018	0.0346371	0.0263025	0.0229479	0.0111129	0.0372325	0.071665	0.0385215	0.0481855	0.0341886	0.031886	0.0272332	0.0160491	0.0790998	0.0242928	0.0377475	0.0107959
KIEL STAD MSI	0.015757	0.0153777	0.00982384	0.0245365	0.0217249	0.0303108	0.0336148	0.024206	0.0170824	0.0380155	0.04387	0.0355364	0.0434092	0.0366268	0.0503575	0.0237564	0.0224802	0.0783479	0.0301484	0.0399631	0.0223282
CPTAC LUAD EGFR	0.0806847	0.0702133	0.0763937	0.0459637	0.0451964	0.0575035	0.0991523	0.0838412	0.0480885	0.0524344	0.0416479	0.0255981	0.0553308	0.121007	0.0611953	0.109216	0.0582139	0.0494382	0.0546754	0.0441683	0.115281
DACHS CRC BRAF	0.0596961	0.0206745	0.0226128	0.0650573	0.0277302	0.0665403	0.0317921	0.0267361	0.0701477	0.0801162	0.0680503	0.0302841	0.0601931	0.111836	0.0356714	0.0685493	0.0652773	0.0385544	0.0570586	0.0776763	0.0391176
CPTAC CRC BRAF	0.080733	0.0743055	0.0516687	0.059317	0.0501698	0.0444722	0.0484568	0.0421015	0.0723815	0.0951982	0.0576564	0.0374656	0.00871025	0.148672	0.0193662	0.154061	0.0806793	0.0496277	0.0936613	0.06001	0.0537583
CPTAC LUAD STK11	0.164409	0.0981221	0.207036	0.155877	0.119478	0.174703	0.102816	0.16644	0.118142	0.120085	0.148292	0.0740306	0.135431	0.158927	0.1121	0.0533489	0.0708665	0.0608442	0.124486	0.0552976	0.0543962
DACHS CRC CIMP	0.0360503	0.0196487	0.0230864	0.0129162	0.0194332	0.0163575	0.0355767	0.0309597	0.0342447	0.0306594	0.0205502	0.007765	0.0185084	0.026237	0.0379215	0.02226	0.0212469	0.0281722	0.045853	0.0216157	0.032693
CPTAC BRCA PIK3CA	0.0455299	0.0590017	0.0471369	0.0347885	0.0429132	0.0470008	0.0418673	0.0829403	0.047668	0.0280902	0.0735556	0.0484171	0.0861153	0.0377478	0.0250033	0.0212418	0.0325838	0.0374669	0.0414286	0.0561053	0.0374856
CPTAC BRCA ERBB2	0.0407303	0.0753867	0.0799488	0.0424488	0.0360562	0.0340936	0.0730933	0.0668559	0.0498004	0.0546303	0.0881601	0.0542867	0.092738	0.0287823	0.0809988	0.0265091	0.0350316	0.019864	0.0371415	0.0357003	0.0169061
CPTAC CRC KRAS	0.0375568	0.113443	0.0366078	0.0550823	0.0599717	0.0284413	0.0551754	0.0768514	0.0532509	0.0421362	0.0565534	0.0373787	0.0760191	0.0594144	0.112012	0.104272	0.0741572	0.0837424	0.0941267	0.0482021	0.0391071
CPTAC CRC PIK3CA	0.0336066	0.0141235	0.109204	0.00689337	0.0498987	0.038201	0.0227722	0.0353069	0.0411782	0.0328676	0.075794	0.0244781	0.0620698	0.0356945	0.0520218	0.0355696	0.0782596	0.0180858	0.0716325	0.0468622	0.0261931
CPTAC LUAD KRAS	0.0995786	0.0633251	0.073684	0.0574321	0.0671251	0.0436185	0.0441284	0.0688187	0.0700711	0.101336	0.0826553	0.086102	0.0655497	0.0524951	0.0644019	0.0577845	0.0392763	0.0633111	0.0765622	0.0500522	0.0481693
DACHS CRC KRAS	0.0169158	0.0388004	0.0208182	0.0362874	0.0140089	0.00654045	0.0165884	0.0142728	0.0146967	0.015994	0.0290664	0.0124677	0.0376016	0.0267651	0.0276726	0.0174337	0.0136377	0.0400544	0.0208495	0.0161994	0.0128105
--- Prognosis Tasks ---
DACHS CRC M STATUS	0.0146626	0.0145763	0.0190689	0.00837698	0.032383	0.035993	0.0652039	0.0327912	0.0576071	0.0120668	0.0757268	0.0169551	0.032622	0.0624198	0.0258949	0.0429119	0.0503209	0.078932	0.0496139	0.029711	0.051523
KIEL STAD N STATUS	0.0604203	0.0385281	0.0357627	0.0308317	0.0242184	0.0286067	0.0449954	0.036508	0.0252959	0.0627752	0.0411628	0.0254606	0.0658794	0.0299357	0.0355794	0.0409597	0.0237086	0.0323043	0.0655777	0.0418979	0.0229415
DACHS CRC N STATUS	0.0314615	0.0296853	0.0605312	0.0498022	0.00788563	0.0138894	0.0305217	0.0286649	0.0601025	0.0137849	0.0257369	0.0146333	0.0223183	0.0295877	0.0475417	0.0447848	0.0185537	0.0436866	0.0363979	0.0132622	0.0264537
BERN STAD N STATUS	0.0637418	0.0637287	0.0710674	0.0869029	0.052852	0.0954407	0.0379878	0.0934032	0.0477172	0.0924446	0.105025	0.0422639	0.0977068	0.0766058	0.0940901	0.0525219	0.100881	0.0857347	0.0785892	0.117773	0.0405889
CPTAC CRC N STATUS	0.0275059	0.0558694	0.0357251	0.0794154	0.0354444	0.0313623	0.062276	0.0366554	0.072305	0.0464177	0.0409954	0.0288292	0.0285201	0.0307482	0.0576682	0.0670286	0.0291721	0.0242875	0.04443	0.0338673	0.0331709
IEO BRCA N STATUS	0.0134581	0.0249549	0.0344806	0.0170756	0.0238827	0.009707	0.0130062	0.0169239	0.0291366	0.0114855	0.00780295	0.0354529	0.0164637	0.00756565	0.0165798	0.0114203	0.0166879	0.0233237	0.0171874	0.0262547	0.0141356
KIEL STAD M STATUS	0.054592	0.0461621	0.0246611	0.0573797	0.0303226	0.0199299	0.0289755	0.0255632	0.0234514	0.0579081	0.0361436	0.041276	0.0279357	0.0527899	0.0487934	0.033182	0.0571042	0.0266471	0.0653348	0.02877	0.0195276

## Sheet: ExtDataFig1B (AUPRC)
Extended Data Figure 1B: Average AUPRC Scores
Task	CONCH	Virchow2-CLS+MPT	Virchow2-CLS	MADELEINE	DinoSSLPath	ProvGigaPath-T	UNI	Panakeia*	ProvGigaPath-S	BiomedCLIP	H-optimus-0	Virchow-CLS+MPT	PRISM	Hibou-L	CTransPath	Virchow-CLS	Hibou-B	CHIEF	Kaiko	Phikon	PLIP
--- Morphology Tasks ---
NSCLC Subtyping	0.992985	0.98522	0.984146	0.993588	0.970686	0.98712	0.976812	0.949517	0.978447	0.979312	0.983753	0.986991	0.985835	0.973395	0.98247	0.982543	0.969736	0.969736	0.973211	0.951057	0.975559
CPTAC CRC Sidedness	0.663078	0.650568	0.63634	0.63979	0.647358	0.621224	0.656233	0.583298	0.610021	0.586286	0.633212	0.643625	0.618506	0.604693	0.608045	0.615453	0.616235	0.627005	0.547644	0.594514	0.586585
KIEL STAD LAUREN	0.571258	0.577343	0.600949	0.555874	0.590192	0.520637	0.550833	0.581952	0.562769	0.567467	0.570821	0.592952	0.556634	0.494128	0.585212	0.585551	0.520217	0.544002	0.511115	0.497984	0.505962
DACHS CRC Sidedness	0.573185	0.670374	0.588515	0.516675	0.609277	0.575915	0.510677	0.606791	0.554926	0.528577	0.561371	0.530963	0.44846	0.507921	0.503528	0.476778	0.522367	0.712551	0.50864	0.490356	0.458397
BERN STAD LAUREN	0.524721	0.54129	0.554088	0.500463	0.532318	0.488465	0.50478	0.477311	0.48313	0.502212	0.49992	0.501189	0.561962	0.52331	0.485393	0.496718	0.498474	0.490045	0.486955	0.47317	0.482468
--- Biomarker Tasks ---
DACHS CRC MSI	0.970747	0.976487	0.979191	0.969999	0.973316	0.97155	0.972203	0.973599	0.973125	0.948193	0.967881	0.980106	0.967805	0.963191	0.972169	0.978	0.96303	0.955939	0.962684	0.964017	0.949127
DACHS CRC BRAF	0.964519	0.968922	0.966459	0.967059	0.951478	0.96893	0.960483	0.957572	0.969789	0.947538	0.961957	0.955966	0.97179	0.963923	0.951337	0.956777	0.962252	0.964631	0.951959	0.952158	0.956323
KIEL STAD MSI	0.96128	0.976479	0.975805	0.958397	0.950572	0.969111	0.954457	0.965157	0.963981	0.945096	0.962452	0.95267	0.949854	0.964931	0.956419	0.949828	0.963247	0.940158	0.969307	0.951997	0.944627
CPTAC CRC MSI	0.972609	0.977476	0.975076	0.948108	0.942263	0.959056	0.968363	0.945148	0.965102	0.878616	0.960639	0.95715	0.93954	0.952456	0.956994	0.947919	0.940942	0.923791	0.941226	0.95689	0.877722
BERN STAD MSI	0.937048	0.949345	0.956827	0.931233	0.913388	0.952886	0.926456	0.927948	0.93895	0.92024	0.936715	0.925751	0.917722	0.941019	0.928797	0.923947	0.938271	0.918644	0.947162	0.917105	0.889651
CPTAC CRC BRAF	0.925768	0.92879	0.930013	0.920646	0.939605	0.943472	0.94247	0.931711	0.935194	0.887898	0.950805	0.906106	0.904359	0.926247	0.901159	0.922124	0.906788	0.927167	0.902579	0.9159	0.892
CPTAC BRCA ESR1	0.89599	0.949851	0.948491	0.905153	0.917942	0.893577	0.920198	0.935685	0.908122	0.907631	0.911922	0.920358	0.917865	0.949143	0.917828	0.902523	0.936199	0.909732	0.911932	0.849331	0.884206
CPTAC LUAD STK11	0.918833	0.905542	0.938827	0.899823	0.92817	0.932754	0.932652	0.900145	0.940539	0.877308	0.926396	0.925509	0.928652	0.88618	0.894366	0.913717	0.888432	0.864149	0.920227	0.897697	0.879199
DACHS CRC CIMP	0.890968	0.903425	0.906463	0.897231	0.877533	0.902742	0.879148	0.888755	0.900238	0.865784	0.888623	0.901208	0.881096	0.884542	0.881811	0.90091	0.878368	0.875506	0.881971	0.86957	0.855683
CPTAC CRC PIK3CA	0.86642	0.851911	0.88678	0.872131	0.869657	0.878798	0.883053	0.869348	0.874976	0.858472	0.867057	0.866056	0.844721	0.842806	0.874455	0.876452	0.856729	0.862626	0.868268	0.85851	0.860816
CPTAC BRCA PGR	0.846846	0.816438	0.832804	0.837861	0.857189	0.832515	0.835492	0.879925	0.836377	0.825919	0.825517	0.818595	0.789699	0.793184	0.832943	0.810982	0.808089	0.842646	0.83788	0.788027	0.828297
CPTAC LUAD EGFR	0.835098	0.80749	0.806611	0.83234	0.810826	0.85564	0.852799	0.812865	0.84517	0.800092	0.807833	0.828	0.840161	0.835495	0.785746	0.811709	0.818138	0.760677	0.825368	0.828271	0.78451
CPTAC BRCA PIK3CA	0.79384	0.763743	0.757797	0.806009	0.790547	0.766133	0.778031	0.78608	0.779321	0.833002	0.736758	0.751983	0.84343	0.763071	0.804094	0.738577	0.739439	0.751801	0.758949	0.764799	0.827213
CPTAC CRC KRAS	0.773335	0.777746	0.744345	0.799935	0.760236	0.765752	0.755506	0.759435	0.733026	0.793199	0.747529	0.74141	0.727269	0.719049	0.758735	0.742774	0.711414	0.724356	0.713824	0.73023	0.765512
CPTAC LUAD KRAS	0.768012	0.737931	0.728541	0.738641	0.745968	0.739376	0.746376	0.729593	0.736902	0.734907	0.717002	0.701872	0.719313	0.745172	0.756594	0.692114	0.746538	0.725445	0.746378	0.73102	0.745238
CPTAC LUAD TP53	0.758914	0.761554	0.75643	0.745167	0.722125	0.74546	0.752154	0.715839	0.732233	0.700529	0.740077	0.703058	0.701081	0.760136	0.692956	0.721018	0.73819	0.722885	0.737716	0.712206	0.667966
DACHS CRC KRAS	0.696221	0.696655	0.702298	0.700146	0.691992	0.684388	0.699793	0.703562	0.700952	0.688532	0.697585	0.682005	0.704054	0.685029	0.686268	0.68385	0.688685	0.69258	0.680215	0.691247	0.681318
KIEL STAD EBV	0.478487	0.599883	0.516452	0.460001	0.364295	0.451125	0.360328	0.361137	0.392308	0.400654	0.329334	0.432811	0.137182	0.378291	0.336962	0.403869	0.471001	0.272765	0.154759	0.220846	0.270674
CPTAC BRCA ERBB2	0.248584	0.21858	0.26577	0.278613	0.191368	0.189688	0.189368	0.205726	0.163535	0.303037	0.172107	0.157309	0.253648	0.198402	0.171874	0.135123	0.169506	0.156425	0.24155	0.144691	0.256549
--- Prognosis Tasks ---
DACHS CRC M STATUS	0.880158	0.888887	0.895751	0.881756	0.879466	0.871636	0.86842	0.880866	0.868903	0.866881	0.891422	0.862171	0.878046	0.863882	0.853527	0.8725	0.867521	0.867175	0.842496	0.86191	0.836512
KIEL STAD M STATUS	0.827121	0.827651	0.81548	0.820445	0.80099	0.8215	0.813334	0.806958	0.820997	0.79397	0.822075	0.812557	0.826211	0.823129	0.806655	0.816833	0.792706	0.821808	0.81267	0.848403	0.794814
DACHS CRC N STATUS	0.663381	0.641145	0.655373	0.628476	0.643335	0.641833	0.625516	0.645871	0.631117	0.653014	0.624759	0.614751	0.653991	0.616472	0.62857	0.61437	0.628078	0.658713	0.579714	0.631317	0.600866
CPTAC CRC N STATUS	0.627642	0.597874	0.614683	0.617446	0.602656	0.61531	0.552887	0.594106	0.597593	0.647998	0.600369	0.580695	0.594277	0.593405	0.586934	0.578515	0.561059	0.589257	0.558535	0.591678	0.586284
IEO BRCA N STATUS	0.534443	0.510398	0.522921	0.545762	0.530308	0.510459	0.522235	0.514897	0.507881	0.534661	0.515878	0.532721	0.491022	0.509951	0.516444	0.533912	0.522286	0.515405	0.516982	0.508948	0.537243
BERN STAD N STATUS	0.575136	0.435162	0.437501	0.461426	0.482399	0.36092	0.405648	0.422105	0.374776	0.483006	0.409838	0.426439	0.456517	0.418571	0.409173	0.447976	0.389668	0.399477	0.427928	0.422072	0.412962
KIEL STAD N STATUS	0.432072	0.423068	0.41874	0.504557	0.416141	0.464131	0.428302	0.407308	0.437534	0.402199	0.383942	0.391083	0.471476	0.394552	0.411415	0.404635	0.407929	0.345059	0.418117	0.406387	0.391591
Extended Data Figure 1B: Standard Deviation of AUPRC Scores
Task	CONCH	Virchow2-CLS+MPT	Virchow2-CLS	MADELEINE	DinoSSLPath	ProvGigaPath-T	UNI	Panakeia*	ProvGigaPath-S	BiomedCLIP	H-optimus-0	Virchow-CLS+MPT	PRISM	Hibou-L	CTransPath	Virchow-CLS	Hibou-B	CHIEF	Kaiko	Phikon	PLIP
--- Morphology Tasks ---
NSCLC Subtyping	0.00235015	0.00566395	0.00574173	0.00347906	0.00905007	0.00480575	0.00992798	0.0118711	0.00690419	0.0051819	0.00322272	0.00713881	0.00520002	0.00546139	0.00630672	0.0108689	0.00913139	0.0104103	0.0125946	0.0236467	0.004277
CPTAC CRC Sidedness	0.0192476	0.0163371	0.018574	0.0116522	0.0183042	0.0375477	0.0148031	0.0487106	0.0301048	0.0190906	0.018875	0.0152123	0.0130592	0.0306368	0.03552	0.0484122	0.0195395	0.0298839	0.0157673	0.0470063	0.0144297
KIEL STAD LAUREN	0.0127314	0.0211001	0.0234828	0.0537208	0.0258119	0.0324213	0.032609	0.018435	0.0113058	0.0183488	0.015833	0.0124325	0.0145509	0.0394918	0.0160815	0.0345868	0.0273018	0.0387086	0.0460383	0.0351709	0.0388515
DACHS CRC Sidedness	0.035288	0.099139	0.046403	0.0133941	0.0791629	0.0545587	0.0308185	0.046047	0.0310322	0.0451699	0.0182203	0.0208759	0.0157827	0.0660583	0.046387	0.0473095	0.0384721	0.0455084	0.0222208	0.0267159	0.0462113
BERN STAD LAUREN	0.0195231	0.0242239	0.0215594	0.029933	0.0192884	0.031364	0.0331541	0.020309	0.0155803	0.00896856	0.0195033	0.0137589	0.0127305	0.0313755	0.0337899	0.0194253	0.0207635	0.0235283	0.0366074	0.0204984	0.013884
--- Biomarker Tasks ---
DACHS CRC MSI	0.00457546	0.00218039	0.00369856	0.00468374	0.00358721	0.00289455	0.00362288	0.00186887	0.00399393	0.00718353	0.00335967	0.0041195	0.00585215	0.00415658	0.00492953	0.007453	0.00553955	0.00154617	0.00774455	0.00850422	0.00368296
DACHS CRC BRAF	0.00960095	0.00359018	0.00301209	0.011621	0.0113614	0.00436919	0.0102703	0.0111796	0.00419447	0.0149293	0.0043489	0.0118267	0.00523867	0.0049258	0.0237165	0.00848055	0.00988551	0.00553948	0.00932372	0.0125163	0.0086372
KIEL STAD MSI	0.00317557	0.00187681	0.00294859	0.0060841	0.00476841	0.00432151	0.00416695	0.00401357	0.00629519	0.00399423	0.0060558	0.00820479	0.00553104	0.00852654	0.00454786	0.00932152	0.00338276	0.0175911	0.00409239	0.00442787	0.00467021
CPTAC CRC MSI	0.00875744	0.0109104	0.0103298	0.0166019	0.0103077	0.0117799	0.00977939	0.0175995	0.00959964	0.043774	0.0131188	0.0079178	0.0232888	0.0116764	0.01835	0.0185391	0.0247109	0.0115226	0.0119355	0.00824618	0.0073305
BERN STAD MSI	0.00661589	0.0116642	0.00549997	0.0100861	0.0163612	0.00662749	0.00580098	0.0137641	0.0109716	0.00890335	0.0102758	0.0242713	0.00857939	0.00946039	0.011297	0.0167032	0.00714986	0.0317735	0.007236	0.0204459	0.00403403
CPTAC CRC BRAF	0.0232723	0.0246678	0.0300115	0.0134267	0.0162928	0.0157073	0.0243147	0.0311313	0.0150976	0.034742	0.0147013	0.0242803	0.0112734	0.00518957	0.0496609	0.009014	0.0574179	0.0186266	0.0272174	0.0311577	0.0181006
CPTAC BRCA ESR1	0.0177596	0.00640484	0.00493884	0.00735506	0.0113573	0.0167431	0.0134329	0.00859721	0.00911731	0.00748786	0.0249239	0.00429281	0.0084202	0.00768072	0.00954831	0.00815886	0.00806791	0.0116832	0.0299581	0.0263482	0.00857782
CPTAC LUAD STK11	0.0687449	0.0796245	0.0312889	0.0607658	0.0657744	0.0332086	0.0439679	0.0555525	0.0371997	0.0383466	0.0673055	0.065917	0.0243457	0.0424798	0.0650228	0.0559511	0.0235404	0.0233582	0.0380924	0.0272767	0.0180068
DACHS CRC CIMP	0.0133757	0.0109671	0.00981555	0.00623639	0.00703139	0.00682265	0.0115461	0.00796991	0.0169976	0.00955731	0.0134103	0.0114671	0.00501713	0.0142229	0.00967968	0.00920255	0.00928896	0.0102929	0.016461	0.00734306	0.0136958
CPTAC CRC PIK3CA	0.00893088	0.0472345	0.0123215	0.0107313	0.0135606	0.0155063	0.0187589	0.0121572	0.0150563	0.0406318	0.0191931	0.0422422	0.0188443	0.0299403	0.0104363	0.0280464	0.0156914	0.00820666	0.0396134	0.0158674	0.0202026
CPTAC BRCA PGR	0.00765969	0.0469296	0.0408183	0.0242962	0.0214827	0.0183107	0.0211685	0.00436009	0.018197	0.00862605	0.0123474	0.0135337	0.0309912	0.0572249	0.0166859	0.033162	0.0352686	0.013297	0.0209916	0.0426796	0.00811286
CPTAC LUAD EGFR	0.0460986	0.05522	0.0493928	0.0343589	0.0298137	0.0251838	0.0261223	0.0202085	0.0594817	0.0324598	0.0639959	0.023477	0.0121249	0.0369572	0.0804797	0.0379298	0.0748052	0.0216831	0.0319217	0.0323732	0.0519551
CPTAC BRCA PIK3CA	0.0337446	0.0349584	0.0433143	0.0229454	0.0308878	0.0334307	0.0369316	0.0391439	0.0353771	0.023598	0.0587345	0.0523577	0.034049	0.025025	0.0375463	0.0518487	0.0298856	0.0212936	0.0393566	0.0503662	0.0156946
CPTAC CRC KRAS	0.0152959	0.0189598	0.0857531	0.0407399	0.0150637	0.0507061	0.0364284	0.0332105	0.0455341	0.0480819	0.0500634	0.0398113	0.0243135	0.0689545	0.0526271	0.053797	0.0685581	0.0551738	0.0538951	0.0479568	0.0248534
CPTAC LUAD KRAS	0.0818637	0.0638283	0.0498151	0.0488134	0.031166	0.0463574	0.0587693	0.0749083	0.0467496	0.0407018	0.0596328	0.0585935	0.0537697	0.0481003	0.0400642	0.0572467	0.0441921	0.0537291	0.0517477	0.0329102	0.0355558
CPTAC LUAD TP53	0.0403569	0.0260574	0.0187293	0.0501476	0.0289336	0.0409315	0.0214064	0.0363289	0.0176447	0.0249976	0.026457	0.0316593	0.0270039	0.0121248	0.0347344	0.0352825	0.0445935	0.0199575	0.0246947	0.0402833	0.0284121
DACHS CRC KRAS	0.0126199	0.0110793	0.026237	0.017982	0.00273606	0.0115971	0.0100094	0.0159471	0.0102334	0.00679484	0.0117255	0.0170315	0.0123895	0.0192271	0.0153144	0.0235976	0.012795	0.0280732	0.0111193	0.00853457	0.0116376
KIEL STAD EBV	0.056627	0.0889259	0.103533	0.0385096	0.0427026	0.0797101	0.103696	0.042029	0.129162	0.0362668	0.0730487	0.0896235	0.0350745	0.10943	0.0930767	0.0764272	0.106915	0.0223647	0.0249557	0.0861267	0.0349122
CPTAC BRCA ERBB2	0.0218104	0.0790758	0.059472	0.0484414	0.0254201	0.0475066	0.0449281	0.0275086	0.0387782	0.0390494	0.049253	0.0552299	0.031853	0.0630902	0.0377512	0.0306249	0.0170052	0.0100291	0.061895	0.0308319	0.0115611
--- Prognosis Tasks ---
DACHS CRC M STATUS	0.00918335	0.0100587	0.00937404	0.00323017	0.0166918	0.0129947	0.0257347	0.0060239	0.0280397	0.0206143	0.0171917	0.0290493	0.00730928	0.011878	0.020912	0.0143757	0.0162852	0.037687	0.0213729	0.0122981	0.0165761
KIEL STAD M STATUS	0.0296035	0.00858401	0.0168209	0.0296404	0.00873805	0.0119648	0.0139576	0.0265098	0.00701616	0.0245474	0.0146577	0.0155587	0.0249153	0.0238444	0.0340751	0.0142473	0.0117888	0.0140888	0.0308347	0.016994	0.0213222
DACHS CRC N STATUS	0.027253	0.04903	0.0212654	0.0424044	0.0152939	0.00402349	0.05273	0.0083792	0.0234501	0.0164457	0.0228098	0.0176939	0.0202496	0.0407044	0.0216673	0.015767	0.0397674	0.0288074	0.0325623	0.0122563	0.0220525
CPTAC CRC N STATUS	0.0402408	0.0312169	0.0591833	0.071385	0.0426352	0.0426048	0.0467081	0.036761	0.0476175	0.024019	0.0444431	0.0330931	0.0316052	0.0410122	0.0395757	0.0229226	0.0568216	0.0390176	0.0470118	0.0243906	0.0296494
IEO BRCA N STATUS	0.0205071	0.0319316	0.0283431	0.0190705	0.00450646	0.0153449	0.0159194	0.00874317	0.0137708	0.0127306	0.0188345	0.00850096	0.0352414	0.0193141	0.00737124	0.00571403	0.0192389	0.0184208	0.00958174	0.0188364	0.0135895
BERN STAD N STATUS	0.0823403	0.076443	0.0645673	0.083024	0.0942274	0.0487314	0.0509341	0.0726089	0.0363544	0.103167	0.0792723	0.0771459	0.0605903	0.106833	0.0657543	0.0916203	0.0494361	0.0724493	0.0883394	0.104467	0.043453
KIEL STAD N STATUS	0.0540686	0.0461476	0.0458557	0.0481931	0.0287574	0.0262975	0.0395286	0.0523292	0.0599001	0.0161423	0.030463	0.0330197	0.032589	0.0326687	0.0340705	0.0550144	0.0455745	0.0247971	0.0749926	0.0391114	0.0185451

## Sheet: ExtDataFig1C (ACC)
Extended Data Figure 1C: Average Balanced Accuracy Scores
Task	CONCH	MADELEINE	Virchow2-CLS	Virchow2-CLS+MPT	DinoSSLPath	Virchow-CLS+MPT	ProvGigaPath-T	H-optimus-0	PRISM	CHIEF	Virchow-CLS	ProvGigaPath-S	Panakeia*	BiomedCLIP	UNI	CTransPath	Hibou-L	Hibou-B	PLIP	Kaiko	Phikon
--- Morphology Tasks ---
NSCLC Subtyping	0.950332	0.95311	0.924057	0.922205	0.895597	0.922013	0.931866	0.917977	0.920545	0.901275	0.914361	0.909609	0.878092	0.920161	0.910867	0.920126	0.885395	0.876834	0.898637	0.848358	0.863679
KIEL STAD LAUREN	0.682734	0.646545	0.684523	0.639523	0.704779	0.705677	0.622057	0.66568	0.677468	0.610059	0.684123	0.649947	0.676727	0.683555	0.655763	0.650596	0.540339	0.578296	0.622411	0.586485	0.587269
BERN STAD LAUREN	0.632331	0.60545	0.641629	0.594837	0.607998	0.615276	0.573503	0.596496	0.655699	0.585348	0.612166	0.571769	0.539948	0.618568	0.573363	0.581975	0.59079	0.592039	0.578572	0.582306	0.578387
DACHS CRC Sidedness	0.620035	0.600644	0.617231	0.645904	0.613735	0.568824	0.574124	0.564283	0.569501	0.654671	0.553508	0.555982	0.584672	0.56515	0.556818	0.554378	0.594248	0.558987	0.551462	0.517061	0.530102
CPTAC CRC Sidedness	0.544479	0.530341	0.527451	0.562951	0.548194	0.522188	0.531579	0.568008	0.549226	0.565635	0.528483	0.520433	0.524045	0.531889	0.564603	0.535604	0.518266	0.528586	0.516202	0.498762	0.531889
--- Biomarker Tasks ---
CPTAC BRCA ESR1	0.731707	0.739241	0.765113	0.741155	0.7728	0.811578	0.693856	0.720253	0.741556	0.757549	0.761037	0.760605	0.7569	0.6523	0.750756	0.749645	0.732047	0.774622	0.725286	0.726891	0.584471
KIEL STAD EBV	0.774761	0.785872	0.727557	0.785099	0.721854	0.759272	0.716703	0.686203	0.5461	0.697167	0.719316	0.603495	0.685283	0.737601	0.674834	0.627741	0.647351	0.620824	0.626085	0.498344	0.545622
CPTAC CRC MSI	0.80463	0.683951	0.749691	0.754475	0.668981	0.672531	0.753395	0.672685	0.618364	0.716049	0.639506	0.697685	0.626543	0.555247	0.630864	0.654938	0.702006	0.622531	0.548457	0.651852	0.659877
CPTAC BRCA PGR	0.674	0.657714	0.692286	0.682571	0.673143	0.718286	0.661429	0.666	0.649714	0.690857	0.682857	0.674	0.719714	0.603429	0.712857	0.638286	0.640286	0.642286	0.620571	0.690857	0.582857
DACHS CRC MSI	0.678603	0.702185	0.616713	0.606341	0.694767	0.675459	0.695982	0.694975	0.697709	0.678185	0.673207	0.639343	0.631825	0.631617	0.68336	0.690456	0.716323	0.6889	0.615688	0.659038	0.59967
CPTAC LUAD TP53	0.706203	0.700178	0.668806	0.69533	0.631907	0.665882	0.614831	0.611337	0.638004	0.619822	0.640036	0.622246	0.632478	0.647237	0.601248	0.629127	0.65205	0.622995	0.607772	0.623708	0.608235
CPTAC LUAD EGFR	0.623039	0.663317	0.615441	0.645098	0.656209	0.656291	0.699183	0.660948	0.669281	0.560866	0.636193	0.660131	0.648775	0.610948	0.66152	0.605637	0.593219	0.647712	0.586029	0.613235	0.626471
KIEL STAD MSI	0.66764	0.628138	0.711907	0.735634	0.557199	0.629566	0.669941	0.613576	0.591632	0.559285	0.608419	0.649387	0.624295	0.571862	0.591265	0.560131	0.634939	0.646884	0.529352	0.595791	0.616458
BERN STAD MSI	0.624067	0.599278	0.664288	0.668983	0.613205	0.622044	0.630393	0.6453	0.576637	0.629796	0.606451	0.604509	0.605489	0.627559	0.588532	0.637191	0.611067	0.548668	0.57989	0.602593	0.583222
DACHS CRC BRAF	0.617807	0.647122	0.629698	0.615897	0.583151	0.609178	0.61484	0.630528	0.683348	0.627428	0.588773	0.610703	0.590908	0.573111	0.61106	0.555042	0.645708	0.637001	0.5894	0.580406	0.552041
CPTAC LUAD STK11	0.613258	0.585101	0.658965	0.644318	0.632955	0.594949	0.658586	0.654419	0.642172	0.505303	0.639141	0.661742	0.604672	0.538889	0.535985	0.614899	0.504545	0.554924	0.522222	0.579545	0.539899
CPTAC CRC BRAF	0.617729	0.580659	0.632015	0.59685	0.588864	0.554139	0.595385	0.570989	0.56652	0.626081	0.561978	0.613407	0.578022	0.492381	0.610623	0.561758	0.621392	0.577582	0.511209	0.517289	0.596044
DACHS CRC CIMP	0.602927	0.616119	0.535639	0.545934	0.599491	0.567645	0.595743	0.608862	0.602202	0.58685	0.558226	0.570399	0.56667	0.565604	0.549782	0.550624	0.543754	0.518239	0.538442	0.550358	0.530422
CPTAC BRCA PIK3CA	0.572657	0.606033	0.564185	0.539538	0.565725	0.530167	0.567972	0.5319	0.565276	0.572657	0.493453	0.594544	0.576252	0.63344	0.56656	0.572721	0.546791	0.522529	0.575289	0.547882	0.531643
CPTAC CRC KRAS	0.600443	0.63336	0.565513	0.560604	0.583742	0.5266	0.547525	0.541771	0.525191	0.542817	0.559879	0.535734	0.582616	0.583099	0.548773	0.594688	0.554728	0.535895	0.550986	0.514447	0.557223
CPTAC CRC PIK3CA	0.557713	0.575439	0.536782	0.518451	0.5317	0.547852	0.527586	0.529704	0.517604	0.536177	0.5317	0.531821	0.529825	0.549123	0.560375	0.541924	0.50732	0.518451	0.545917	0.549849	0.551906
CPTAC BRCA ERBB2	0.598113	0.594474	0.543666	0.504852	0.557547	0.528571	0.486523	0.503908	0.554447	0.528706	0.504447	0.516981	0.515633	0.623181	0.506334	0.512668	0.517116	0.510916	0.585984	0.543531	0.501348
CPTAC LUAD KRAS	0.543581	0.51951	0.491047	0.519088	0.511233	0.512162	0.522213	0.538767	0.514696	0.526098	0.514949	0.510473	0.500169	0.500591	0.52897	0.533277	0.547973	0.526774	0.52973	0.518328	0.528632
DACHS CRC KRAS	0.511117	0.523112	0.509762	0.506769	0.503774	0.502891	0.502767	0.505565	0.516029	0.509437	0.509503	0.504232	0.499425	0.50121	0.515146	0.499706	0.50593	0.505746	0.500658	0.501911	0.505115
--- Prognosis Tasks ---
KIEL STAD N STATUS	0.577404	0.639456	0.58565	0.575106	0.584905	0.549724	0.584832	0.54567	0.597224	0.527974	0.554698	0.576889	0.559184	0.589106	0.566262	0.570096	0.527689	0.533876	0.585006	0.554872	0.58029
DACHS CRC M STATUS	0.572978	0.563184	0.599154	0.59586	0.57609	0.551536	0.552561	0.557968	0.581498	0.52937	0.563597	0.559071	0.572952	0.582107	0.551534	0.539359	0.557753	0.561342	0.519023	0.512592	0.544981
DACHS CRC N STATUS	0.578595	0.548664	0.582929	0.568542	0.566673	0.555377	0.570193	0.553992	0.584905	0.574089	0.551165	0.537977	0.565607	0.567189	0.522842	0.549199	0.519562	0.522772	0.525455	0.517252	0.543796
BERN STAD N STATUS	0.636364	0.567253	0.56475	0.546312	0.590342	0.57764	0.491259	0.549254	0.55594	0.562542	0.56409	0.505105	0.539143	0.571338	0.54579	0.537857	0.541927	0.522493	0.54037	0.538753	0.555521
IEO BRCA N STATUS	0.542393	0.547808	0.536794	0.540552	0.55391	0.560064	0.525335	0.519136	0.506195	0.545314	0.552051	0.527451	0.541021	0.542892	0.53778	0.546173	0.532306	0.528233	0.554399	0.541552	0.535531
CPTAC CRC N STATUS	0.583466	0.559722	0.552116	0.530225	0.553108	0.515079	0.566204	0.531878	0.51918	0.551653	0.524471	0.518254	0.519114	0.583466	0.521627	0.512169	0.540675	0.535714	0.517526	0.510384	0.522288
KIEL STAD M STATUS	0.518501	0.502823	0.508836	0.542414	0.509868	0.538496	0.515077	0.518299	0.493208	0.528382	0.505481	0.519178	0.514805	0.508133	0.509621	0.506823	0.504481	0.499468	0.497367	0.487676	0.521356
Extended Data Figure 1C: Standard Deviation of Balanced Accuracy Scores
Task	CONCH	MADELEINE	Virchow2-CLS	Virchow2-CLS+MPT	DinoSSLPath	Virchow-CLS+MPT	ProvGigaPath-T	H-optimus-0	PRISM	CHIEF	Virchow-CLS	ProvGigaPath-S	Panakeia*	BiomedCLIP	UNI	CTransPath	Hibou-L	Hibou-B	PLIP	Kaiko	Phikon
--- Morphology Tasks ---
NSCLC Subtyping	0.00868726	0.00787258	0.013472	0.0228681	0.0196022	0.0212169	0.0171746	0.0122076	0.0180635	0.0175936	0.0163005	0.011465	0.018418	0.00596758	0.0254385	0.0111126	0.0330418	0.0283859	0.0170104	0.0187821	0.0183919
KIEL STAD LAUREN	0.0228069	0.0599145	0.0414831	0.0549604	0.0186629	0.015741	0.0391998	0.0179953	0.0160995	0.045325	0.0263062	0.0463557	0.0237166	0.0160931	0.050697	0.0638998	0.0345701	0.0357695	0.0372329	0.0400151	0.0506504
BERN STAD LAUREN	0.020833	0.0393816	0.0201419	0.0247898	0.0282896	0.0148092	0.0242552	0.0312119	0.017719	0.0351937	0.0255138	0.0362912	0.0142287	0.0179869	0.0552785	0.0429711	0.022312	0.0366909	0.0409798	0.0575053	0.0249943
DACHS CRC Sidedness	0.0362102	0.0155539	0.0619888	0.104413	0.0666916	0.0362937	0.0504566	0.0521585	0.0164906	0.038501	0.0436131	0.0461478	0.0693006	0.0341488	0.0320457	0.0279688	0.062817	0.0254907	0.0329592	0.0193852	0.0276732
CPTAC CRC Sidedness	0.0410486	0.0252983	0.0284863	0.0398742	0.0362853	0.022565	0.0330469	0.0473508	0.0304457	0.0303998	0.0434386	0.0229571	0.0408369	0.0324108	0.0364213	0.033477	0.00914114	0.0263362	0.0134103	0.0340097	0.0322444
--- Biomarker Tasks ---
CPTAC BRCA ESR1	0.00889035	0.00838402	0.0489881	0.0934272	0.0185068	0.021088	0.0475171	0.0503917	0.0294551	0.0481233	0.0397856	0.0249874	0.0464457	0.0148754	0.0121998	0.0214481	0.0767879	0.0389532	0.0449124	0.0733261	0.0448653
KIEL STAD EBV	0.0405272	0.045984	0.0710925	0.0398783	0.093603	0.0656166	0.0749358	0.0793733	0.0140954	0.0408747	0.0689342	0.0739456	0.0519145	0.0233437	0.0966315	0.0943918	0.0472123	0.0944412	0.0672135	0.00148084	0.0393942
CPTAC CRC MSI	0.0354885	0.0624583	0.105922	0.132214	0.0908333	0.0767126	0.0808922	0.132029	0.0791136	0.0558591	0.0847409	0.0781821	0.0935279	0.0642809	0.11218	0.102664	0.0656098	0.117208	0.0193942	0.0781044	0.11173
CPTAC BRCA PGR	0.0523988	0.0474802	0.0408342	0.0419271	0.039532	0.0270208	0.0294438	0.0508491	0.0459938	0.0549924	0.0350743	0.0180566	0.0348923	0.0262111	0.0205436	0.0609007	0.0735202	0.0568176	0.0341139	0.0861209	0.0631422
DACHS CRC MSI	0.0269018	0.0412334	0.0214645	0.0461696	0.0355203	0.0870246	0.0414402	0.0297037	0.0340399	0.0299612	0.0805053	0.0411298	0.0437966	0.0256381	0.0595726	0.0433018	0.0172745	0.0331937	0.0535823	0.053261	0.0382572
CPTAC LUAD TP53	0.0555918	0.0562979	0.0505904	0.0344772	0.0371853	0.0147835	0.0600606	0.081876	0.0452065	0.023837	0.0613762	0.0519102	0.0490898	0.0417775	0.0608189	0.0335579	0.0476147	0.055484	0.0126274	0.0525151	0.046807
CPTAC LUAD EGFR	0.0759727	0.046016	0.0228621	0.069696	0.0604231	0.0247895	0.0340478	0.0662888	0.0304001	0.0338229	0.0605637	0.0709633	0.0326577	0.0363838	0.0529129	0.0736603	0.0715074	0.076604	0.0862919	0.0450299	0.0460342
KIEL STAD MSI	0.0193919	0.0320851	0.0148546	0.0249262	0.0315894	0.0556664	0.0367358	0.0593375	0.0370052	0.0620191	0.0322447	0.0101176	0.0518785	0.0173531	0.0492954	0.0385783	0.0444179	0.0640592	0.0304963	0.0575081	0.025403
BERN STAD MSI	0.0286621	0.0199358	0.055583	0.0383913	0.0437639	0.0467364	0.039244	0.0325555	0.0385186	0.0722989	0.0499525	0.0512073	0.0442527	0.0228306	0.0245084	0.0333989	0.0464162	0.0587258	0.0283169	0.0297885	0.0251463
DACHS CRC BRAF	0.059249	0.0778098	0.0324433	0.0609371	0.0476834	0.0617002	0.0483277	0.034463	0.0391174	0.0614917	0.0429189	0.0674176	0.0611646	0.0414614	0.0455322	0.0577938	0.0225467	0.0662199	0.0321412	0.0353212	0.0388605
CPTAC LUAD STK11	0.0950353	0.118388	0.102664	0.0788839	0.0989214	0.120718	0.0681788	0.0849107	0.074613	0.0486539	0.120079	0.078449	0.0710337	0.0346121	0.0549569	0.0985601	0.0687945	0.0344074	0.0461548	0.061741	0.0227146
CPTAC CRC BRAF	0.0904632	0.0461221	0.0978916	0.103578	0.108988	0.0315345	0.075456	0.0718283	0.0324118	0.046553	0.0438089	0.0719209	0.0437357	0.0432963	0.0618234	0.0809514	0.07325	0.0790969	0.0300407	0.0537304	0.0807509
DACHS CRC CIMP	0.0403485	0.0240143	0.0164484	0.0258288	0.0185608	0.0373191	0.0457671	0.0214276	0.0148656	0.022953	0.0360111	0.0427632	0.0475098	0.0213411	0.0353508	0.0211198	0.0258944	0.0174133	0.0236437	0.0423607	0.0194445
CPTAC BRCA PIK3CA	0.0549479	0.0453254	0.0434224	0.0578353	0.0467614	0.0341069	0.0576644	0.0375455	0.045234	0.0534593	0.04337	0.0402053	0.0290465	0.0765603	0.0654001	0.0435212	0.0293539	0.0216346	0.05438	0.0160749	0.0237194
CPTAC CRC KRAS	0.0445026	0.0552607	0.0615587	0.0472182	0.0403695	0.026499	0.0405396	0.0583145	0.0299336	0.0543363	0.0650981	0.036927	0.0493788	0.0651972	0.0423448	0.0582042	0.0612877	0.0520058	0.032477	0.045676	0.0618423
CPTAC CRC PIK3CA	0.039215	0.0218864	0.025367	0.07705	0.0252939	0.0381482	0.0223184	0.0301895	0.0300857	0.0208905	0.0402235	0.019059	0.0236768	0.0504174	0.0591296	0.0391843	0.0344862	0.04572	0.044231	0.0589324	0.0462993
CPTAC BRCA ERBB2	0.0333258	0.0707854	0.0356886	0.00842075	0.0360688	0.0343034	0.0119255	0.0401346	0.0194808	0.00869873	0.0468387	0.0280097	0.0582709	0.0401097	0.0254378	0.0347055	0.0261803	0.0170228	0.0301405	0.0275461	0.0474405
CPTAC LUAD KRAS	0.0382736	0.0312048	0.0340335	0.0489948	0.0114148	0.0231354	0.0503492	0.0478844	0.0803322	0.0535225	0.0496415	0.0139458	0.0661111	0.0338667	0.0459778	0.0289246	0.0463371	0.0308521	0.0243393	0.063013	0.0259751
DACHS CRC KRAS	0.00845391	0.022039	0.0128555	0.010157	0.00200164	0.00701643	0.0117985	0.0070731	0.00932753	0.0139686	0.00910034	0.00650308	0.00318317	0.00263137	0.00989276	0.00663843	0.0101477	0.00966847	0.00189924	0.00359127	0.0101827
--- Prognosis Tasks ---
KIEL STAD N STATUS	0.0545129	0.0304695	0.0390991	0.038616	0.0196711	0.0508142	0.0530555	0.0257535	0.0363602	0.0146753	0.0545885	0.0303411	0.0443324	0.0397761	0.0347219	0.0386409	0.0257745	0.0463703	0.0174003	0.0509453	0.0395431
DACHS CRC M STATUS	0.0270908	0.0353049	0.0270167	0.0407629	0.0183448	0.0372088	0.0327282	0.0327525	0.0127096	0.0255181	0.0241341	0.04117	0.0225285	0.0458585	0.0443386	0.0379801	0.0258802	0.0329805	0.025676	0.011602	0.0265549
DACHS CRC N STATUS	0.0320114	0.0386807	0.0205439	0.037353	0.0153754	0.027991	0.0211365	0.0318912	0.0313679	0.0337094	0.0258437	0.0243886	0.0204573	0.0121466	0.024099	0.0200257	0.0271379	0.0123303	0.0160834	0.0202144	0.00951762
BERN STAD N STATUS	0.0735618	0.0579448	0.0484628	0.036184	0.0629203	0.052421	0.0391281	0.0499848	0.0218869	0.0490962	0.0621195	0.0308329	0.063137	0.0622523	0.0396502	0.0558426	0.0344361	0.0423861	0.0426059	0.0312134	0.0752605
IEO BRCA N STATUS	0.0115838	0.0176239	0.0221026	0.0203221	0.0117409	0.0084262	0.0221984	0.0164846	0.0300973	0.0193203	0.0151468	0.00913498	0.0103115	0.00476509	0.0223272	0.0178297	0.0151261	0.0188205	0.0120628	0.022042	0.0199082
CPTAC CRC N STATUS	0.0136067	0.0613233	0.0475743	0.0258737	0.0317705	0.0234052	0.045017	0.0219957	0.0167956	0.0253527	0.0157346	0.0176246	0.0262462	0.0416523	0.0517809	0.0144785	0.0623832	0.0369282	0.0244468	0.0308279	0.0073368
KIEL STAD M STATUS	0.01982	0.0160866	0.0480309	0.0228412	0.0243161	0.0339867	0.0123807	0.0281151	0.0198166	0.0129487	0.00703341	0.0193361	0.0268262	0.0274521	0.00525857	0.00900531	0.0166115	0.021271	0.0277083	0.0297906	0.0126153

## Sheet: ExtDataFig1D (F1)
Extended Data Figure 1D: Average F1 Score Scores
Task	CONCH	Virchow2-CLS	MADELEINE	DinoSSLPath	Virchow2-CLS+MPT	Virchow-CLS+MPT	ProvGigaPath-T	PRISM	UNI	Virchow-CLS	ProvGigaPath-S	H-optimus-0	Panakeia*	CHIEF	BiomedCLIP	CTransPath	Hibou-B	Hibou-L	Kaiko	Phikon	PLIP
--- Morphology Tasks ---
NSCLC Subtyping	0.950433	0.924161	0.953232	0.895491	0.922211	0.922111	0.931723	0.920434	0.911019	0.914505	0.909094	0.91769	0.877954	0.901304	0.920332	0.920274	0.876092	0.884847	0.846267	0.863048	0.898672
KIEL STAD LAUREN	0.63542	0.629112	0.577971	0.681099	0.579994	0.681494	0.59841	0.665344	0.609628	0.647604	0.632225	0.611778	0.675388	0.530941	0.655549	0.607365	0.566207	0.518309	0.497848	0.492016	0.570956
BERN STAD LAUREN	0.615215	0.638176	0.574574	0.595923	0.573504	0.611352	0.556789	0.634753	0.543051	0.604682	0.508604	0.583308	0.513663	0.502087	0.589052	0.550488	0.564637	0.506478	0.535277	0.550193	0.517308
CPTAC CRC Sidedness	0.502135	0.437337	0.501953	0.480855	0.497711	0.46187	0.430583	0.537062	0.515041	0.499619	0.447352	0.517748	0.501084	0.543265	0.464599	0.480544	0.482111	0.458401	0.416512	0.482942	0.458278
DACHS CRC Sidedness	0.565689	0.532731	0.563712	0.515336	0.531003	0.43822	0.447589	0.540383	0.421696	0.411471	0.395783	0.418922	0.454191	0.553625	0.429896	0.422404	0.434716	0.512972	0.307049	0.350343	0.447399
--- Biomarker Tasks ---
CPTAC BRCA ESR1	0.685892	0.74114	0.708872	0.757179	0.740863	0.802135	0.687589	0.694067	0.738325	0.740693	0.749305	0.677352	0.696299	0.748831	0.568368	0.725388	0.764953	0.703805	0.662625	0.446035	0.675947
KIEL STAD EBV	0.712372	0.725374	0.620722	0.675844	0.773439	0.684461	0.691969	0.530306	0.642887	0.648125	0.63058	0.648675	0.665757	0.639524	0.708637	0.608264	0.634427	0.611594	0.484701	0.546464	0.605686
DACHS CRC MSI	0.685066	0.651062	0.661022	0.678302	0.624437	0.666512	0.659685	0.581421	0.600544	0.679299	0.655511	0.609729	0.657544	0.645954	0.585765	0.675108	0.64446	0.618392	0.613623	0.59932	0.500837
CPTAC BRCA PGR	0.620662	0.66947	0.603053	0.63265	0.662532	0.717708	0.621493	0.610939	0.693412	0.665332	0.664765	0.628255	0.680744	0.65426	0.533431	0.568477	0.61006	0.59982	0.638124	0.479134	0.550384
CPTAC LUAD TP53	0.698781	0.655497	0.694447	0.602175	0.694218	0.658855	0.574733	0.622341	0.560237	0.626421	0.587835	0.564725	0.60418	0.606568	0.633582	0.600653	0.604984	0.633379	0.582448	0.581012	0.591875
BERN STAD MSI	0.633239	0.679489	0.607822	0.618629	0.648112	0.633825	0.659248	0.554376	0.609488	0.618989	0.615641	0.661445	0.606254	0.592232	0.612827	0.621952	0.528125	0.525825	0.618793	0.594041	0.549769
CPTAC LUAD EGFR	0.565866	0.605788	0.643146	0.637626	0.616566	0.629625	0.682394	0.639897	0.657789	0.622198	0.634971	0.648449	0.635048	0.472179	0.579853	0.588877	0.613947	0.536321	0.614734	0.569598	0.501212
KIEL STAD MSI	0.576356	0.646423	0.591465	0.557394	0.640597	0.627251	0.599885	0.560248	0.589234	0.615742	0.621808	0.589182	0.601844	0.536384	0.569253	0.575973	0.569636	0.553498	0.573876	0.531456	0.504452
DACHS CRC CIMP	0.58826	0.527694	0.611194	0.598748	0.541197	0.567066	0.59536	0.563658	0.538668	0.556514	0.555121	0.590311	0.557729	0.545252	0.539836	0.552004	0.495382	0.538628	0.546653	0.519412	0.506848
CPTAC LUAD STK11	0.486877	0.599031	0.472814	0.596862	0.602831	0.544141	0.613553	0.568018	0.524653	0.575961	0.562872	0.57693	0.505854	0.4962	0.496042	0.526286	0.446444	0.491739	0.54451	0.53002	0.489418
CPTAC BRCA PIK3CA	0.542144	0.528293	0.59585	0.515926	0.477327	0.481761	0.535375	0.541362	0.528899	0.458002	0.536782	0.480287	0.557247	0.537242	0.61314	0.552185	0.480006	0.500812	0.529992	0.512956	0.553214
CPTAC CRC MSI	0.727588	0.633887	0.562898	0.521852	0.62822	0.508354	0.644309	0.41257	0.442587	0.46284	0.597955	0.514513	0.427156	0.613355	0.410069	0.477511	0.408492	0.566147	0.508739	0.480986	0.374927
CPTAC CRC KRAS	0.576841	0.49646	0.609039	0.562696	0.47084	0.491458	0.506208	0.494639	0.529947	0.526368	0.485425	0.499218	0.557114	0.490256	0.532857	0.575565	0.465017	0.493125	0.491394	0.508018	0.526339
CPTAC BRCA ERBB2	0.599063	0.532928	0.570146	0.528179	0.474205	0.515475	0.469421	0.565895	0.497571	0.486845	0.497667	0.428392	0.506869	0.4715	0.551533	0.508352	0.462172	0.462549	0.527533	0.441661	0.564143
DACHS CRC BRAF	0.476568	0.53017	0.524561	0.563274	0.462561	0.432182	0.517566	0.515216	0.517915	0.474159	0.589967	0.475667	0.54093	0.505137	0.376988	0.428575	0.580311	0.485255	0.453656	0.500354	0.487113
CPTAC LUAD KRAS	0.528969	0.449562	0.495092	0.488055	0.424913	0.447533	0.474916	0.439582	0.498519	0.415923	0.496273	0.531446	0.414658	0.387639	0.471435	0.466343	0.497955	0.4709	0.490106	0.492998	0.513623
CPTAC CRC PIK3CA	0.418513	0.380948	0.530678	0.408433	0.412311	0.329762	0.363901	0.288817	0.401847	0.366148	0.345367	0.382504	0.352382	0.313265	0.34975	0.295026	0.454236	0.386079	0.40611	0.343874	0.477813
CPTAC CRC BRAF	0.424079	0.438658	0.413496	0.375065	0.387792	0.331037	0.318386	0.424029	0.441914	0.380539	0.408756	0.29412	0.27087	0.476658	0.247049	0.348644	0.39362	0.397014	0.375462	0.431413	0.267852
DACHS CRC KRAS	0.375618	0.35803	0.385928	0.326767	0.309303	0.306207	0.390534	0.390213	0.405076	0.357083	0.307212	0.32496	0.280824	0.304094	0.348035	0.356397	0.317499	0.351631	0.317753	0.368353	0.279196
--- Prognosis Tasks ---
DACHS CRC M STATUS	0.578498	0.58327	0.559083	0.557418	0.570554	0.521076	0.509416	0.572794	0.47141	0.53662	0.543987	0.551313	0.572415	0.508593	0.563184	0.498678	0.533349	0.521256	0.482375	0.536717	0.501497
IEO BRCA N STATUS	0.511518	0.503251	0.51399	0.54843	0.537358	0.555541	0.46871	0.459635	0.527584	0.540848	0.510251	0.496105	0.522386	0.52988	0.511177	0.515979	0.484676	0.479689	0.528484	0.49323	0.535905
KIEL STAD N STATUS	0.535105	0.560424	0.595308	0.526362	0.524104	0.48726	0.468154	0.590411	0.5268	0.522405	0.512324	0.508	0.486586	0.390137	0.5432	0.497141	0.503206	0.455309	0.479192	0.516607	0.520358
BERN STAD N STATUS	0.606638	0.539622	0.540209	0.562588	0.519962	0.498844	0.450508	0.544755	0.521233	0.543256	0.42351	0.530792	0.519897	0.513388	0.504785	0.472718	0.491221	0.462093	0.472851	0.534202	0.393828
DACHS CRC N STATUS	0.542743	0.567546	0.476462	0.537524	0.527422	0.515078	0.541826	0.559222	0.442006	0.505908	0.453814	0.513324	0.529951	0.524158	0.546114	0.496545	0.421457	0.441505	0.467584	0.489443	0.452376
CPTAC CRC N STATUS	0.556237	0.491811	0.509752	0.49748	0.486294	0.421151	0.52245	0.468886	0.499362	0.434302	0.41057	0.447016	0.401417	0.534073	0.545066	0.394103	0.494836	0.467958	0.421533	0.478685	0.461347
KIEL STAD M STATUS	0.491424	0.468819	0.418855	0.466185	0.520605	0.532498	0.480432	0.470711	0.438513	0.402335	0.489736	0.480465	0.481793	0.512415	0.445284	0.435255	0.485493	0.47418	0.432855	0.510784	0.457537
Extended Data Figure 1D: Standard Deviation of F1 Score Scores
Task	CONCH	Virchow2-CLS	MADELEINE	DinoSSLPath	Virchow2-CLS+MPT	Virchow-CLS+MPT	ProvGigaPath-T	PRISM	UNI	Virchow-CLS	ProvGigaPath-S	H-optimus-0	Panakeia*	CHIEF	BiomedCLIP	CTransPath	Hibou-B	Hibou-L	Kaiko	Phikon	PLIP
--- Morphology Tasks ---
NSCLC Subtyping	0.00867411	0.0133885	0.00783626	0.019937	0.022944	0.0212841	0.0173582	0.0180299	0.0254879	0.0163766	0.0118258	0.0124802	0.0185161	0.0177418	0.00598204	0.011099	0.0289407	0.0334872	0.02019	0.018871	0.0171035
KIEL STAD LAUREN	0.015053	0.0580934	0.0779713	0.0320742	0.100924	0.032329	0.0525298	0.0152752	0.0563069	0.0457355	0.0442132	0.040177	0.0112476	0.0805743	0.0147345	0.102465	0.0482252	0.0566147	0.0804576	0.0892721	0.0568327
BERN STAD LAUREN	0.0301926	0.020314	0.04029	0.0319767	0.0349724	0.014694	0.0258483	0.0176892	0.0716885	0.0298343	0.0933445	0.0313102	0.0240894	0.0820798	0.0302439	0.0561248	0.0351686	0.047044	0.07009	0.0324866	0.0657419
CPTAC CRC Sidedness	0.068896	0.0956905	0.0294911	0.0898003	0.099694	0.0628137	0.0737497	0.0304255	0.0596916	0.0520829	0.0544373	0.0865	0.0583483	0.0561788	0.0632846	0.078641	0.0457611	0.0403654	0.0590201	0.0826746	0.0493056
DACHS CRC Sidedness	0.0714524	0.13097	0.0242026	0.103534	0.170004	0.073743	0.0966802	0.0314385	0.0794487	0.118462	0.114891	0.115381	0.133626	0.0548089	0.0832804	0.0686798	0.0813559	0.138304	0.0619534	0.0785422	0.0771262
--- Biomarker Tasks ---
CPTAC BRCA ESR1	0.0165277	0.048951	0.0179222	0.0124636	0.0984629	0.0144539	0.0504743	0.0458372	0.0252347	0.0550451	0.0238209	0.0928714	0.0718037	0.0398936	0.0180803	0.0391267	0.0276047	0.0822957	0.0966919	0.0763566	0.0643868
KIEL STAD EBV	0.0216184	0.0663058	0.0313465	0.0621764	0.0400299	0.0597263	0.0458728	0.0229145	0.0876135	0.0598697	0.0945345	0.0405447	0.0316919	0.0228448	0.0238741	0.0729982	0.0874732	0.0846505	0.000742186	0.0412184	0.0325742
DACHS CRC MSI	0.0229326	0.0188717	0.0116461	0.036641	0.0416451	0.0499007	0.0223331	0.0905266	0.0790675	0.0667964	0.0327606	0.0685972	0.0366851	0.0122006	0.0360241	0.0339486	0.0259892	0.0346617	0.065323	0.0453979	0.119079
CPTAC BRCA PGR	0.0890751	0.0476726	0.0729147	0.0660613	0.0714385	0.028443	0.0433876	0.0704938	0.0400701	0.0417283	0.0294804	0.0816567	0.0494354	0.074326	0.0396107	0.117423	0.0885218	0.100784	0.134512	0.124866	0.0471022
CPTAC LUAD TP53	0.062433	0.0655471	0.0624507	0.0692552	0.0340975	0.0131448	0.0939866	0.0570791	0.100461	0.0745626	0.0896058	0.129822	0.0760223	0.0308512	0.0532561	0.0472886	0.075625	0.0671973	0.0868832	0.0801125	0.0163659
BERN STAD MSI	0.0253193	0.050756	0.0184476	0.0316545	0.0292106	0.0319628	0.0436927	0.0137834	0.0293373	0.0401016	0.0598455	0.0262711	0.0405062	0.0587168	0.0114765	0.0168062	0.0630976	0.158888	0.0346847	0.0164136	0.0485697
CPTAC LUAD EGFR	0.12457	0.0479594	0.0450522	0.092419	0.0686297	0.0143739	0.0540821	0.0555388	0.0558128	0.057802	0.0871698	0.0738078	0.0449892	0.0605147	0.0417596	0.0793679	0.0917911	0.0959204	0.0441645	0.0718146	0.148003
KIEL STAD MSI	0.0240923	0.0423632	0.0160786	0.0322625	0.0424099	0.0499308	0.0388962	0.0307858	0.0440312	0.0329766	0.0559265	0.0410779	0.0313163	0.0544638	0.0186365	0.0518756	0.0577524	0.0439217	0.040414	0.0617645	0.0168904
DACHS CRC CIMP	0.042656	0.0279157	0.0164891	0.011014	0.0379903	0.0459781	0.0451187	0.0242438	0.0411323	0.0399812	0.0483486	0.0301453	0.0498056	0.0201825	0.0211011	0.0306957	0.0322578	0.0422354	0.0517212	0.0381291	0.0763594
CPTAC LUAD STK11	0.102368	0.0845147	0.225717	0.0740682	0.0785055	0.133457	0.13613	0.159814	0.0766045	0.101241	0.187392	0.21993	0.126122	0.0441382	0.0477084	0.0990967	0.152325	0.0868326	0.0994696	0.0295231	0.0777636
CPTAC BRCA PIK3CA	0.0945363	0.0683223	0.071671	0.0667659	0.0738865	0.0751128	0.0637934	0.063025	0.0799388	0.0618707	0.0984195	0.0749035	0.0534817	0.0810528	0.0800112	0.0514384	0.0501341	0.0465211	0.0319959	0.0479629	0.0643694
CPTAC CRC MSI	0.0553022	0.182398	0.117978	0.156713	0.202934	0.134929	0.14257	0.137546	0.220739	0.152379	0.184544	0.246746	0.158014	0.0872871	0.052175	0.150472	0.185951	0.107724	0.162608	0.187948	0.113782
CPTAC CRC KRAS	0.0482538	0.139995	0.0840679	0.0652298	0.106047	0.0573627	0.0767356	0.0431316	0.0447491	0.0897744	0.0624058	0.0905035	0.0817508	0.127792	0.0933332	0.0961749	0.120195	0.142243	0.0524096	0.0807127	0.0513223
CPTAC BRCA ERBB2	0.0458278	0.0402607	0.0289933	0.0202321	0.0357524	0.0324483	0.00431486	0.0273547	0.0370545	0.034426	0.0286626	0.0675996	0.0557343	0.0557589	0.0480425	0.0397144	0.0673769	0.072738	0.0419848	0.110597	0.0245416
DACHS CRC BRAF	0.202035	0.0972858	0.0508095	0.0500234	0.0909526	0.164199	0.0946629	0.0839421	0.0577659	0.128365	0.0227362	0.0708488	0.0555621	0.0653624	0.17618	0.176375	0.0395787	0.0835043	0.0637789	0.0856706	0.102501
CPTAC LUAD KRAS	0.054281	0.0518276	0.0368067	0.0159083	0.131391	0.115051	0.0631904	0.10803	0.0749509	0.119618	0.0117786	0.0549439	0.117623	0.120714	0.0202159	0.0866818	0.0439544	0.0811906	0.0629343	0.0381316	0.0327582
CPTAC CRC PIK3CA	0.132377	0.122052	0.0382315	0.113217	0.136928	0.0333712	0.134862	0.0905977	0.106601	0.0915085	0.127061	0.0917965	0.11473	0.0948987	0.105176	0.151744	0.0863348	0.110627	0.044054	0.152758	0.0203466
CPTAC CRC BRAF	0.147577	0.202812	0.0429487	0.206436	0.200774	0.0422529	0.138128	0.0433081	0.101044	0.095326	0.146169	0.170515	0.080292	0.13854	0.0878483	0.0915101	0.0828606	0.132545	0.182667	0.0966968	0.0645887
DACHS CRC KRAS	0.0867662	0.0682807	0.115238	0.0788294	0.0721693	0.0394654	0.0506885	0.0621303	0.0839358	0.0945291	0.0638749	0.0632587	0.0440359	0.0428975	0.0892908	0.0490594	0.0801762	0.086546	0.0465279	0.102589	0.0159299
--- Prognosis Tasks ---
DACHS CRC M STATUS	0.038148	0.0451526	0.0483347	0.0404422	0.0598998	0.0976433	0.0337236	0.0136745	0.15044	0.0643783	0.0515385	0.0348326	0.0216546	0.0468999	0.0570799	0.0774769	0.0378721	0.0602019	0.0254671	0.0431781	0.0432007
IEO BRCA N STATUS	0.0258233	0.0427871	0.028258	0.0129152	0.0204318	0.00484596	0.0782984	0.045139	0.0312414	0.0251564	0.0213459	0.0263849	0.0183028	0.0257763	0.0207098	0.0404136	0.0507147	0.0348412	0.0367025	0.0842529	0.0334221
KIEL STAD N STATUS	0.0610824	0.0318322	0.0542462	0.0530962	0.0529359	0.116856	0.145866	0.0297202	0.0621541	0.0800473	0.0644427	0.0483159	0.0559327	0.0596676	0.0546525	0.0969085	0.0681834	0.0831541	0.0747403	0.0431952	0.0521031
BERN STAD N STATUS	0.0847023	0.0415809	0.0695356	0.0646325	0.0327948	0.120428	0.051182	0.0172232	0.0264332	0.075588	0.0446128	0.0387088	0.0549949	0.0437193	0.0782297	0.0824871	0.0267318	0.0996019	0.0846605	0.0600856	0.106762
DACHS CRC N STATUS	0.0589393	0.0326577	0.0841752	0.0428047	0.0832796	0.0771635	0.048551	0.0648001	0.0450503	0.0773429	0.0767111	0.0790086	0.0657554	0.0919844	0.0162048	0.0610274	0.0398366	0.0787043	0.0605387	0.0398228	0.0397524
CPTAC CRC N STATUS	0.0378106	0.0947509	0.118659	0.0779674	0.0560147	0.0653188	0.0745361	0.0590154	0.0648678	0.0673773	0.0725469	0.0768097	0.0536396	0.0449765	0.0866003	0.033836	0.0464474	0.101711	0.0735099	0.03939	0.065617
KIEL STAD M STATUS	0.0583783	0.0793273	0.128671	0.0833911	0.048885	0.0404622	0.0267729	0.0345839	0.108227	0.116341	0.0317501	0.0819663	0.0399089	0.0220278	0.137691	0.09234	0.019776	0.0327238	0.0577157	0.0263387	0.0542504
