# Supplementary material for: Benchmarking foundation models as feature extractors for weakly supervised computational pathology
Source: Nat Biomed Eng. 2025 Oct 1;10(6):1113–23. doi: 10.1038/s41551-025-01516-3 (PMC13279263; doi:10.1038/s41551-025-01516-3)
Supplement: Supplementary file 9 — Statistical source data. An Excel file containing the numerical data used to generate all graphs and heatmaps in the corresponding figure. The data are organized in separate worksheets that correspond to each figure panel. [file 41551_2025_1516_MOESM9_ESM.xlsx]

## Sheet: ED_Fig_2a_NSCLC
Extended Data Figure 2a - NSCLC Tasks
Average AUROC
Task	CONCH	UNI	ProvGigaPath	Virchow2	H-optimus-0	DinoSSLPath	Kaiko	Virchow	Hibou-B	Panakeia*	Hibou-L	CTransPath	Phikon	BiomedCLIP	PLIP
NSCLC Subtyping	0.99268	0.976415	0.986583	0.983386	0.983421	0.97072	0.972414	0.982075	0.969672	0.951695	0.970615	0.982058	0.952446	0.978721	0.974092
CPTAC LUAD TP53	0.781961	0.737683	0.732478	0.752157	0.73262	0.719857	0.724421	0.713868	0.718004	0.718289	0.738538	0.707308	0.70025	0.714795	0.67615
CPTAC LUAD EGFR	0.711846	0.763562	0.769281	0.701634	0.707925	0.718056	0.705147	0.693056	0.702206	0.701879	0.714216	0.65915	0.714052	0.658905	0.635376
CPTAC LUAD STK11	0.727652	0.743939	0.748611	0.766667	0.743939	0.737374	0.713258	0.700253	0.618308	0.65	0.580303	0.64154	0.634848	0.57601	0.574369
CPTAC LUAD KRAS	0.581757	0.569426	0.552111	0.522889	0.528716	0.540034	0.540287	0.498226	0.571959	0.546368	0.562416	0.560726	0.541639	0.531588	0.558699
Average	0.759179	0.758205	0.757813	0.745346	0.739324	0.737208	0.731105	0.717496	0.71603	0.713646	0.713218	0.710157	0.708647	0.692004	0.683737
Standard Deviation of AUROC
Task	CONCH	UNI	ProvGigaPath	Virchow2	H-optimus-0	DinoSSLPath	Kaiko	Virchow	Hibou-B	Panakeia*	Hibou-L	CTransPath	Phikon	BiomedCLIP	PLIP
NSCLC Subtyping	0.0023448	0.0102771	0.00537807	0.00532755	0.00344896	0.00917505	0.0130121	0.0111566	0.00940324	0.0106217	0.00655115	0.00654626	0.0213394	0.0051205	0.0045646
CPTAC LUAD TP53	0.0290535	0.0128449	0.0380174	0.0148307	0.0240941	0.0230871	0.0179291	0.036578	0.0361027	0.0295977	0.0103855	0.0352923	0.0403318	0.019213	0.027349
CPTAC LUAD EGFR	0.0806847	0.0480885	0.0451964	0.0702133	0.0838412	0.0575035	0.0546754	0.0553308	0.109216	0.0524344	0.0611953	0.121007	0.0441683	0.0582139	0.115281
CPTAC LUAD STK11	0.164409	0.118142	0.119478	0.0981221	0.16644	0.174703	0.124486	0.135431	0.0533489	0.120085	0.1121	0.158927	0.0552976	0.0708665	0.0543962
CPTAC LUAD KRAS	0.0995786	0.0700711	0.0671251	0.0633251	0.0688187	0.0436185	0.0765622	0.0655497	0.0577845	0.101336	0.0644019	0.0524951	0.0500522	0.0392763	0.0481693
Average	0.0752141	0.0518847	0.0550391	0.0503637	0.0693285	0.0616175	0.0573329	0.0608091	0.0531711	0.062815	0.0509267	0.0748536	0.0422379	0.038538	0.049952

## Sheet: ED_Fig_2a_BRCA
Extended Data Figure 2a - BRCA Tasks
Average AUROC
Task	BiomedCLIP	CONCH	Panakeia*	PLIP	Virchow2	DinoSSLPath	CTransPath	UNI	Kaiko	Hibou-L	Hibou-B	ProvGigaPath	H-optimus-0	Virchow	Phikon
CPTAC BRCA ESR1	0.847422	0.820932	0.876505	0.820809	0.894659	0.852485	0.850262	0.85866	0.844396	0.898178	0.874467	0.817351	0.847669	0.843532	0.759555
CPTAC BRCA PGR	0.779714	0.800114	0.836857	0.782971	0.796057	0.806571	0.783771	0.790343	0.793086	0.75	0.7672	0.779371	0.7824	0.776914	0.727086
CPTAC BRCA PIK3CA	0.716881	0.675417	0.649807	0.673492	0.610655	0.633569	0.655905	0.647818	0.611232	0.608151	0.57362	0.626444	0.57009	0.571181	0.608023
CPTAC BRCA ERBB2	0.703774	0.688275	0.61469	0.666038	0.66186	0.620216	0.592992	0.58814	0.619946	0.586792	0.592318	0.562938	0.57372	0.529111	0.507412
IEO BRCA N STATUS	0.592211	0.575481	0.562549	0.595723	0.55847	0.573873	0.568043	0.557326	0.558933	0.558692	0.565293	0.549081	0.54941	0.573822	0.564433
Average	0.728	0.712044	0.708082	0.707807	0.70434	0.697343	0.690195	0.688457	0.685519	0.680363	0.67458	0.667037	0.664658	0.658912	0.633302
Standard Deviation of AUROC
Task	BiomedCLIP	CONCH	Panakeia*	PLIP	Virchow2	DinoSSLPath	CTransPath	UNI	Kaiko	Hibou-L	Hibou-B	ProvGigaPath	H-optimus-0	Virchow	Phikon
CPTAC BRCA ESR1	0.0076736	0.0207429	0.0146863	0.00972909	0.00787468	0.0187242	0.0153651	0.024511	0.0390276	0.0118764	0.0158447	0.0234182	0.0341601	0.0148841	0.0339231
CPTAC BRCA PGR	0.0105707	0.0130926	0.0104198	0.00869924	0.0348709	0.0170397	0.0192117	0.0157121	0.0293302	0.069033	0.0335139	0.0216875	0.0157331	0.025483	0.0300755
CPTAC BRCA PIK3CA	0.0325838	0.0455299	0.0280902	0.0374856	0.0590017	0.0470008	0.0377478	0.047668	0.0414286	0.0250033	0.0212418	0.0429132	0.0829403	0.0861153	0.0561053
CPTAC BRCA ERBB2	0.0350316	0.0407303	0.0546303	0.0169061	0.0753867	0.0340936	0.0287823	0.0498004	0.0371415	0.0809988	0.0265091	0.0360562	0.0668559	0.092738	0.0357003
IEO BRCA N STATUS	0.0166879	0.0134581	0.0114855	0.0141356	0.0249549	0.009707	0.00756565	0.0291366	0.0171874	0.0165798	0.0114203	0.0238827	0.0169239	0.0164637	0.0262547
Average	0.0205095	0.0267107	0.0238624	0.0173911	0.0404178	0.0253131	0.0217345	0.0333656	0.0328231	0.0406982	0.021706	0.0295916	0.0433226	0.0471368	0.0364118

## Sheet: ED_Fig_2a_STAD
Extended Data Figure 2a - STAD Tasks
Average AUROC
Task	CONCH	Virchow2	ProvGigaPath	DinoSSLPath	Virchow	Panakeia*	H-optimus-0	UNI	Hibou-L	Hibou-B	BiomedCLIP	CTransPath	Kaiko	Phikon	PLIP
KIEL STAD EBV	0.87855	0.862767	0.877741	0.837932	0.837086	0.868469	0.854305	0.862951	0.803974	0.859272	0.843617	0.850478	0.726527	0.796505	0.80596
KIEL STAD LAUREN	0.795917	0.794557	0.711356	0.806003	0.804057	0.787877	0.754781	0.741579	0.708738	0.744629	0.772257	0.767198	0.696902	0.705138	0.701759
BERN STAD MSI	0.738697	0.795687	0.790912	0.685307	0.722784	0.712982	0.746948	0.72216	0.73802	0.717936	0.687784	0.711378	0.774481	0.700882	0.611815
KIEL STAD MSI	0.731109	0.813374	0.778738	0.677917	0.714423	0.740134	0.741828	0.707218	0.733384	0.738996	0.657591	0.69301	0.756617	0.692479	0.61757
BERN STAD LAUREN	0.720555	0.729027	0.644662	0.705261	0.680314	0.656958	0.6772	0.674646	0.718225	0.679581	0.680686	0.655981	0.681257	0.646098	0.656523
KIEL STAD N STATUS	0.631522	0.616924	0.657943	0.632616	0.598649	0.608062	0.577523	0.629206	0.5934	0.632883	0.631596	0.630989	0.608752	0.614332	0.625878
BERN STAD N STATUS	0.71867	0.598758	0.498635	0.627987	0.60613	0.564809	0.570485	0.573323	0.583819	0.560453	0.622676	0.56206	0.583129	0.574063	0.587603
KIEL STAD M STATUS	0.544224	0.526274	0.534376	0.506792	0.51302	0.525071	0.537186	0.504209	0.53073	0.465878	0.492196	0.510906	0.515843	0.591031	0.479537
Average	0.719906	0.717171	0.686795	0.684977	0.684558	0.683045	0.682532	0.676912	0.676286	0.674954	0.67355	0.67275	0.667938	0.665066	0.635831
Standard Deviation of AUROC
Task	CONCH	Virchow2	ProvGigaPath	DinoSSLPath	Virchow	Panakeia*	H-optimus-0	UNI	Hibou-L	Hibou-B	BiomedCLIP	CTransPath	Kaiko	Phikon	PLIP
KIEL STAD EBV	0.0149749	0.00974183	0.0213404	0.0232459	0.0158677	0.00655575	0.0314816	0.023704	0.0187691	0.0242745	0.0124849	0.0337758	0.0343485	0.036161	0.0349942
KIEL STAD LAUREN	0.0226451	0.0167337	0.0325473	0.0296091	0.0223265	0.0199608	0.0514317	0.0418491	0.0372047	0.0306205	0.0270913	0.031868	0.0478794	0.0498111	0.0286742
BERN STAD MSI	0.0220358	0.0159053	0.0217084	0.0346371	0.0481855	0.0372325	0.0229479	0.0111129	0.031886	0.0272332	0.0160491	0.0341886	0.0242928	0.0377475	0.0107959
KIEL STAD MSI	0.015757	0.0153777	0.0217249	0.0303108	0.0434092	0.0380155	0.024206	0.0170824	0.0503575	0.0237564	0.0224802	0.0366268	0.0301484	0.0399631	0.0223282
BERN STAD LAUREN	0.0182668	0.0198887	0.0206748	0.0117489	0.0156813	0.0276118	0.0175328	0.0359434	0.0240077	0.0334023	0.00767544	0.0364669	0.0486546	0.0240812	0.0160177
KIEL STAD N STATUS	0.0604203	0.0385281	0.0242184	0.0286067	0.0658794	0.0627752	0.036508	0.0252959	0.0355794	0.0409597	0.0237086	0.0299357	0.0655777	0.0418979	0.0229415
BERN STAD N STATUS	0.0637418	0.0637287	0.052852	0.0954407	0.0977068	0.0924446	0.0934032	0.0477172	0.0940901	0.0525219	0.100881	0.0766058	0.0785892	0.117773	0.0405889
KIEL STAD M STATUS	0.054592	0.0461621	0.0303226	0.0199299	0.0279357	0.0579081	0.0255632	0.0234514	0.0487934	0.033182	0.0571042	0.0527899	0.0653348	0.0287599	0.0195276
Average	0.0340542	0.0282583	0.0281736	0.0341911	0.042124	0.042813	0.0378843	0.0282695	0.042586	0.0332438	0.0334343	0.0415322	0.0493532	0.0470244	0.0244835

## Sheet: ED_Fig_2a_CRC
Extended Data Figure 2a - CRC Tasks
Average AUROC
Task	Virchow2	CONCH	ProvGigaPath	H-optimus-0	DinoSSLPath	Panakeia*	UNI	Virchow	CTransPath	Hibou-L	Hibou-B	Phikon	BiomedCLIP	Kaiko	PLIP
CPTAC CRC MSI	0.92284	0.916667	0.888272	0.885905	0.850309	0.852778	0.901132	0.860494	0.878601	0.864712	0.857716	0.872222	0.722942	0.842387	0.723354
DACHS CRC MSI	0.862416	0.828881	0.816061	0.801696	0.83358	0.833978	0.818994	0.854611	0.820482	0.7864	0.786189	0.774282	0.70548	0.776433	0.709503
CPTAC CRC BRAF	0.724835	0.708571	0.763956	0.77978	0.753407	0.699927	0.751648	0.669744	0.646007	0.701832	0.654505	0.678681	0.604396	0.614212	0.6063
DACHS CRC BRAF	0.725489	0.708614	0.741302	0.709885	0.649243	0.669226	0.680171	0.687277	0.633151	0.709105	0.705768	0.641541	0.616956	0.63511	0.667899
DACHS CRC Sidedness	0.723064	0.707539	0.706909	0.697698	0.736509	0.718146	0.660742	0.636007	0.648967	0.658513	0.66922	0.636486	0.676409	0.660542	0.614253
DACHS CRC CIMP	0.698943	0.671484	0.692594	0.660968	0.65021	0.649908	0.630675	0.683141	0.627459	0.639364	0.626646	0.599886	0.593367	0.634045	0.556917
DACHS CRC M STATUS	0.697332	0.675269	0.63174	0.680039	0.662344	0.657834	0.629181	0.65678	0.600907	0.613861	0.628469	0.615553	0.632462	0.563876	0.563312
CPTAC CRC KRAS	0.613441	0.674286	0.628008	0.568129	0.637022	0.637264	0.604024	0.578672	0.631871	0.562897	0.546157	0.57497	0.657223	0.539799	0.624628
DACHS CRC N STATUS	0.632989	0.648021	0.622209	0.597321	0.62096	0.6141	0.585531	0.594649	0.594246	0.573889	0.595719	0.609028	0.625073	0.531018	0.571071
CPTAC CRC PIK3CA	0.636782	0.617665	0.619964	0.605445	0.602783	0.605445	0.606171	0.57193	0.576044	0.528978	0.56588	0.586691	0.543255	0.566969	0.551482
CPTAC CRC N STATUS	0.615013	0.630026	0.616402	0.588294	0.594841	0.574471	0.526455	0.568056	0.572024	0.573611	0.541865	0.559854	0.640146	0.51918	0.54914
CPTAC CRC Sidedness	0.583832	0.613278	0.571655	0.620846	0.60289	0.538493	0.622291	0.547781	0.568627	0.59257	0.573856	0.553285	0.557757	0.525628	0.545304
DACHS CRC KRAS	0.547883	0.534721	0.5362	0.547065	0.533338	0.549777	0.543735	0.509999	0.524671	0.517023	0.519457	0.533935	0.518174	0.515398	0.517481
Average	0.691143	0.687309	0.679636	0.672544	0.671341	0.661642	0.658519	0.647626	0.640235	0.640212	0.636265	0.63357	0.622588	0.609584	0.60005
Standard Deviation of AUROC
Task	Virchow2	CONCH	ProvGigaPath	H-optimus-0	DinoSSLPath	Panakeia*	UNI	Virchow	CTransPath	Hibou-L	Hibou-B	Phikon	BiomedCLIP	Kaiko	PLIP
CPTAC CRC MSI	0.0271652	0.0232792	0.0197182	0.0320261	0.0142221	0.0435033	0.0239369	0.0347508	0.0306508	0.0272605	0.0580885	0.0265675	0.0836962	0.0257543	0.0119598
DACHS CRC MSI	0.0219353	0.0202784	0.0158297	0.0155444	0.0172582	0.0105408	0.0197142	0.0393715	0.0313184	0.0173818	0.0258383	0.0471869	0.0272885	0.0410331	0.0164254
CPTAC CRC BRAF	0.0743055	0.080733	0.0501698	0.0421015	0.0444722	0.0951982	0.0723815	0.00871025	0.148672	0.0193662	0.154061	0.06001	0.0806793	0.0936613	0.0537583
DACHS CRC BRAF	0.0206745	0.0596961	0.0277302	0.0267361	0.0665403	0.0801162	0.0701472	0.0601931	0.111836	0.0356714	0.0685493	0.0776752	0.0652773	0.0570586	0.0391176
DACHS CRC Sidedness	0.0369091	0.0323474	0.0478738	0.0247263	0.0710426	0.0431765	0.0268601	0.0456967	0.0422575	0.0578147	0.0231131	0.0270024	0.0409286	0.0132706	0.0384317
DACHS CRC CIMP	0.0196489	0.0360506	0.0194331	0.0309597	0.0163575	0.0306587	0.0342459	0.0185085	0.0262371	0.0379214	0.0222599	0.0216156	0.0212469	0.045853	0.032693
DACHS CRC M STATUS	0.0145772	0.0146626	0.032383	0.0327912	0.0359933	0.0120668	0.0576068	0.032622	0.0624198	0.0258949	0.0429119	0.029711	0.0503209	0.0496142	0.051523
CPTAC CRC KRAS	0.113443	0.0375568	0.0599717	0.0768514	0.0284413	0.0421362	0.0532509	0.0760191	0.0594144	0.112012	0.104272	0.0482021	0.0741572	0.0941267	0.0391071
DACHS CRC N STATUS	0.0296852	0.0314615	0.00788563	0.0286649	0.0138894	0.0137848	0.0601023	0.0223182	0.0295877	0.0475417	0.0447847	0.0132622	0.0185537	0.0363976	0.0264538
CPTAC CRC PIK3CA	0.0141235	0.0336066	0.0498987	0.0353069	0.038201	0.0328676	0.0411782	0.0620698	0.0356945	0.0520218	0.0355696	0.0468622	0.0782596	0.0716325	0.0261931
CPTAC CRC N STATUS	0.0558694	0.0275059	0.0354444	0.0366554	0.0313623	0.0464177	0.072305	0.0285201	0.0307482	0.0576682	0.0670286	0.0338673	0.0291721	0.04443	0.0331709
CPTAC CRC Sidedness	0.0420214	0.0282852	0.0354083	0.0407984	0.0253436	0.0602514	0.0234454	0.0405103	0.0426251	0.0175062	0.0254245	0.0428696	0.0258732	0.0366689	0.0273181
DACHS CRC KRAS	0.0388005	0.0169156	0.0140088	0.0142728	0.00654045	0.0159943	0.0146968	0.0376016	0.0267655	0.0276727	0.0174336	0.0161996	0.013638	0.0208496	0.0128102
Average	0.039166	0.0340292	0.0319812	0.0336489	0.0315126	0.0405163	0.0438363	0.0389917	0.0521713	0.0412103	0.0530258	0.0377717	0.0468532	0.0484885	0.0314586

## Sheet: ED_Fig_2b
Extended Data Figure 2b - Scarce Data Tasks (Low Prevalence)
Average AUROC
Task	ProvGigaPath	Virchow2	CONCH	H-optimus-0	UNI	Virchow	DinoSSLPath	Panakeia*	Hibou-B	Hibou-L	Phikon	CTransPath	Kaiko	BiomedCLIP	PLIP
KIEL STAD EBV	0.877741	0.862767	0.87855	0.854305	0.862951	0.837086	0.837932	0.868469	0.859272	0.803974	0.796505	0.850478	0.726527	0.843617	0.80596
DACHS CRC MSI	0.816061	0.862416	0.828881	0.801696	0.818994	0.854611	0.83358	0.833978	0.786189	0.7864	0.774282	0.820482	0.776433	0.70548	0.709503
CPTAC LUAD EGFR	0.769281	0.701634	0.711846	0.707925	0.763562	0.693056	0.718056	0.701879	0.702206	0.714216	0.714052	0.65915	0.705147	0.658905	0.635376
DACHS CRC BRAF	0.741302	0.725489	0.708614	0.709885	0.680171	0.687277	0.649243	0.669226	0.705768	0.709105	0.641541	0.633151	0.63511	0.616956	0.667899
CPTAC LUAD STK11	0.748611	0.766667	0.727652	0.743939	0.743939	0.700253	0.737374	0.65	0.618308	0.580303	0.634848	0.64154	0.713258	0.57601	0.574369
DACHS CRC CIMP	0.692594	0.698943	0.671484	0.660968	0.630675	0.683141	0.65021	0.649908	0.626646	0.639364	0.599886	0.627459	0.634045	0.593367	0.556917
KIEL STAD M-STATUS	0.534376	0.526274	0.544224	0.537186	0.504209	0.51302	0.506792	0.525071	0.465878	0.53073	0.591031	0.510906	0.515843	0.492196	0.479537
Average	0.739995	0.734884	0.724465	0.716558	0.714929	0.709778	0.704741	0.69979	0.680609	0.680584	0.678878	0.677595	0.672337	0.640933	0.632794
Standard Deviation of AUROC
Task	ProvGigaPath	Virchow2	CONCH	H-optimus-0	UNI	Virchow	DinoSSLPath	Panakeia*	Hibou-B	Hibou-L	Phikon	CTransPath	Kaiko	BiomedCLIP	PLIP
KIEL STAD EBV	0.0213404	0.00974183	0.0149749	0.0314816	0.023704	0.0158677	0.0232459	0.00655575	0.0242745	0.0187691	0.036161	0.0337758	0.0343485	0.0124849	0.0349942
DACHS CRC MSI	0.0158297	0.0219353	0.0202784	0.0155444	0.0197142	0.0393715	0.0172582	0.0105408	0.0258383	0.0173818	0.0471869	0.0313184	0.0410331	0.0272885	0.0164254
CPTAC LUAD EGFR	0.0451964	0.0702133	0.0806847	0.0838412	0.0480885	0.0553308	0.0575035	0.0524344	0.109216	0.0611953	0.0441683	0.121007	0.0546754	0.0582139	0.115281
DACHS CRC BRAF	0.0277302	0.0206745	0.0596961	0.0267361	0.0701472	0.0601931	0.0665403	0.0801162	0.0685493	0.0356714	0.0776752	0.111836	0.0570586	0.0652773	0.0391176
CPTAC LUAD STK11	0.119478	0.0981221	0.164409	0.16644	0.118142	0.135431	0.174703	0.120085	0.0533489	0.1121	0.0552976	0.158927	0.124486	0.0708665	0.0543962
DACHS CRC CIMP	0.0194331	0.0196489	0.0360506	0.0309597	0.0342459	0.0185085	0.0163575	0.0306587	0.0222599	0.0379214	0.0216156	0.0262371	0.045853	0.0212469	0.032693
KIEL STAD M-STATUS	0.0303226	0.0461621	0.054592	0.0255632	0.0234514	0.0279357	0.0199299	0.0579081	0.033182	0.0487934	0.0287599	0.0527899	0.0653348	0.0571042	0.0195276
Average	0.0399044	0.0409283	0.0615266	0.0543666	0.0482133	0.0503769	0.0536484	0.0511856	0.0480956	0.0474046	0.0444092	0.0765559	0.0603985	0.0446403	0.0446335
