# Supplementary material for: Benchmarking foundation models as feature extractors for weakly supervised computational pathology
Source: Nat Biomed Eng. 2025 Oct 1;10(6):1113–23. doi: 10.1038/s41551-025-01516-3 (PMC13279263; doi:10.1038/s41551-025-01516-3)
Supplement: Supplementary file 10 — Statistical source data. An Excel file containing the numerical data used to generate all graphs and heatmaps in the corresponding figure. The data are organized in separate worksheets that correspond to each figure panel. [file 41551_2025_1516_MOESM10_ESM.xlsx]

## Sheet: ED_Fig_3a
Extended Data Figure 3a: Comparison of STAMP and ABMIL on all tasks
STAMP (Transformer) Average AUROC
Task	CONCH	Virchow2	ProvGigaPath	DinoSSLPath	H-optimus-0	UNI	Panakeia*	Virchow	CTransPath	Hibou-L	Hibou-B	BiomedCLIP	Kaiko	Phikon	PLIP
NSCLC Subtyping	0.99268	0.983386	0.986583	0.97072	0.983421	0.976415	0.951695	0.982075	0.982058	0.970615	0.969672	0.978721	0.972414	0.952446	0.974092
CPTAC LUAD EGFR	0.711846	0.701634	0.769281	0.718056	0.707925	0.763562	0.701879	0.693056	0.65915	0.714216	0.702206	0.658905	0.705147	0.714052	0.635376
CPTAC LUAD KRAS	0.581757	0.522889	0.552111	0.540034	0.528716	0.569426	0.546368	0.498226	0.560726	0.562416	0.571959	0.531588	0.540287	0.541639	0.558699
CPTAC LUAD STK11	0.727652	0.766667	0.748611	0.737374	0.743939	0.743939	0.65	0.700253	0.64154	0.580303	0.618308	0.57601	0.713258	0.634848	0.574369
CPTAC LUAD TP53	0.781961	0.752157	0.732478	0.719857	0.73262	0.737683	0.718289	0.713868	0.707308	0.738538	0.718004	0.714795	0.724421	0.70025	0.67615
BERN STAD LAUREN	0.720555	0.729027	0.644662	0.705261	0.6772	0.674646	0.656958	0.680314	0.655981	0.718225	0.679581	0.680686	0.681257	0.646098	0.656523
BERN STAD MSI	0.738697	0.795687	0.790903	0.685307	0.746948	0.72216	0.712982	0.722784	0.711378	0.73802	0.717936	0.687784	0.774481	0.700882	0.611815
BERN STAD N STATUS	0.71867	0.598758	0.498635	0.627987	0.570485	0.573323	0.564809	0.60613	0.56206	0.583819	0.560453	0.622676	0.583129	0.574063	0.587603
KIEL STAD LAUREN	0.795917	0.794557	0.711356	0.806003	0.754781	0.741579	0.787877	0.804057	0.767198	0.708738	0.744629	0.772257	0.696902	0.705138	0.701759
KIEL STAD EBV	0.87855	0.862767	0.877741	0.837932	0.854305	0.862951	0.868469	0.837086	0.850478	0.803974	0.859272	0.843617	0.726527	0.796505	0.80596
KIEL STAD MSI	0.731109	0.813374	0.778738	0.677917	0.741828	0.707218	0.740134	0.714423	0.69301	0.733384	0.738996	0.657591	0.756617	0.692479	0.61757
KIEL STAD N STATUS	0.631522	0.616924	0.657943	0.632616	0.577523	0.629206	0.608062	0.598649	0.630989	0.5934	0.632883	0.631596	0.608752	0.614332	0.625878
KIEL STAD M STATUS	0.544224	0.526274	0.534376	0.506792	0.537186	0.504209	0.525071	0.51302	0.510906	0.53073	0.465878	0.492196	0.515843	0.591025	0.479537
CPTAC BRCA ERBB2	0.688275	0.66186	0.562938	0.620216	0.57372	0.58814	0.61469	0.529111	0.592992	0.586792	0.592318	0.703774	0.619946	0.507412	0.666038
CPTAC BRCA ESR1	0.820932	0.894659	0.817351	0.852485	0.847669	0.85866	0.876505	0.843532	0.850262	0.898178	0.874467	0.847422	0.844396	0.759555	0.820809
CPTAC BRCA PGR	0.800114	0.796057	0.779371	0.806571	0.7824	0.790343	0.836857	0.776914	0.783771	0.75	0.7672	0.779714	0.793086	0.727086	0.782971
CPTAC BRCA PIK3CA	0.675417	0.610655	0.626444	0.633569	0.57009	0.647818	0.649807	0.571181	0.655905	0.608151	0.57362	0.716881	0.611232	0.608023	0.673492
IEO BRCA N STATUS	0.575481	0.55847	0.549081	0.573873	0.54941	0.557326	0.562549	0.573822	0.568043	0.558692	0.565293	0.592211	0.558933	0.564433	0.595723
CPTAC CRC Sidedness	0.613278	0.583832	0.571655	0.60289	0.620846	0.622291	0.538493	0.547781	0.568627	0.59257	0.573856	0.557757	0.525628	0.553285	0.545304
CPTAC CRC MSI	0.916667	0.92284	0.888272	0.850309	0.885905	0.901132	0.852778	0.860494	0.878601	0.864712	0.857716	0.722942	0.842387	0.872222	0.723354
CPTAC CRC BRAF	0.708571	0.724835	0.763956	0.753407	0.77978	0.751648	0.699927	0.669744	0.646007	0.701832	0.654505	0.604396	0.614212	0.678681	0.6063
CPTAC CRC KRAS	0.674286	0.613441	0.628008	0.637022	0.568129	0.604024	0.637264	0.578672	0.631871	0.562897	0.546157	0.657223	0.539799	0.57497	0.624628
CPTAC CRC PIK3CA	0.617665	0.636782	0.619964	0.602783	0.605445	0.606171	0.605445	0.57193	0.576044	0.528978	0.56588	0.543255	0.566969	0.586691	0.551482
CPTAC CRC N STATUS	0.630026	0.615013	0.616402	0.594841	0.588294	0.526455	0.574471	0.568056	0.572024	0.573611	0.541865	0.640146	0.51918	0.559854	0.54914
DACHS CRC Sidedness	0.707539	0.723064	0.706909	0.736509	0.697698	0.660742	0.718146	0.636007	0.648967	0.658513	0.66922	0.676409	0.660542	0.636486	0.614253
DACHS CRC MSI	0.828881	0.862416	0.816061	0.833579	0.801696	0.818994	0.833978	0.854611	0.820482	0.7864	0.786189	0.70548	0.776433	0.774281	0.709503
DACHS CRC BRAF	0.708614	0.725489	0.741302	0.649243	0.709885	0.680172	0.669226	0.687277	0.633151	0.709105	0.705768	0.616956	0.63511	0.641541	0.667899
DACHS CRC KRAS	0.534721	0.547883	0.5362	0.533338	0.547065	0.543735	0.549777	0.509999	0.524671	0.517023	0.519457	0.518174	0.515398	0.533935	0.517481
DACHS CRC CIMP	0.671484	0.698943	0.692594	0.65021	0.660968	0.630675	0.649907	0.683141	0.627459	0.639364	0.626646	0.593367	0.634045	0.599886	0.556917
DACHS CRC N STATUS	0.648021	0.632989	0.622209	0.62096	0.597321	0.585531	0.6141	0.594649	0.594246	0.573889	0.595719	0.625073	0.531017	0.609028	0.571071
DACHS CRC M STATUS	0.675269	0.697332	0.63174	0.662344	0.680039	0.629181	0.657834	0.65678	0.600907	0.613861	0.628469	0.632462	0.563876	0.615553	0.563312
Average	0.711303	0.708731	0.69206	0.689678	0.684621	0.684173	0.683043	0.670246	0.667962	0.667772	0.665294	0.663937	0.656491	0.653764	0.640161
ABMIL Average AUROC
Task	CONCH	Virchow2	ProvGigaPath	DinoSSLPath	H-optimus-0	UNI	Panakeia*	Virchow	CTransPath	Hibou-L	Hibou-B	BiomedCLIP	Kaiko	Phikon	PLIP
NSCLC Subtyping	0.991894	0.982704	0.980521	0.97196	0.983491	0.984329	0.939151	0.975367	0.953704	0.975751	0.977883	0.978913	0.979298	0.951013	0.960447
CPTAC LUAD EGFR	0.769935	0.770588	0.764706	0.710049	0.718382	0.775327	0.653431	0.697876	0.708007	0.602859	0.766258	0.616013	0.691993	0.605147	0.626552
CPTAC LUAD KRAS	0.60076	0.543919	0.539696	0.513514	0.54848	0.622044	0.530828	0.519679	0.554476	0.507348	0.543834	0.55549	0.512416	0.580828	0.515034
CPTAC LUAD STK11	0.726136	0.670581	0.719192	0.68447	0.702778	0.671086	0.628157	0.686995	0.72601	0.57702	0.586364	0.607449	0.664015	0.583586	0.613005
CPTAC LUAD TP53	0.749447	0.730624	0.732478	0.666667	0.720784	0.702531	0.698681	0.691052	0.692834	0.71344	0.709234	0.700463	0.708378	0.683708	0.673155
BERN STAD LAUREN	0.684606	0.69931	0.651208	0.669916	0.661798	0.669638	0.636444	0.680239	0.667014	0.671048	0.615679	0.673854	0.658138	0.642392	0.660066
BERN STAD MSI	0.706353	0.80041	0.754504	0.688123	0.752882	0.740711	0.671585	0.741299	0.699955	0.71316	0.683596	0.682919	0.749639	0.690101	0.618462
BERN STAD N STATUS	0.701187	0.629367	0.547997	0.545721	0.627081	0.539276	0.515506	0.647184	0.611835	0.589327	0.490032	0.700951	0.597645	0.566987	0.652663
KIEL STAD LAUREN	0.748228	0.7346	0.699166	0.733841	0.701558	0.662571	0.717196	0.756322	0.714293	0.689374	0.684404	0.727921	0.649303	0.665473	0.683578
KIEL STAD EBV	0.891501	0.847682	0.853091	0.851141	0.829544	0.820309	0.812987	0.810118	0.829765	0.827263	0.820162	0.862656	0.798565	0.794739	0.828109
KIEL STAD MSI	0.732878	0.796536	0.755505	0.667981	0.724561	0.707976	0.655973	0.736013	0.700897	0.717735	0.696954	0.66295	0.786298	0.688535	0.638857
KIEL STAD N STATUS	0.63041	0.631302	0.669397	0.609579	0.62449	0.606417	0.616207	0.606821	0.677956	0.611638	0.582019	0.583719	0.591451	0.617825	0.611914
KIEL STAD M STATUS	0.563289	0.575328	0.467852	0.529723	0.531907	0.514058	0.525362	0.538604	0.550351	0.498221	0.561099	0.544262	0.563605	0.522552	0.523603
CPTAC BRCA ERBB2	0.680323	0.652022	0.544474	0.589084	0.568464	0.62035	0.595148	0.541644	0.517925	0.626819	0.62628	0.687466	0.599865	0.488005	0.605256
CPTAC BRCA ESR1	0.821365	0.878419	0.820809	0.835443	0.852177	0.8523	0.88163	0.832109	0.853288	0.898425	0.875023	0.823896	0.865885	0.77598	0.802717
CPTAC BRCA PGR	0.794743	0.719943	0.701086	0.7608	0.744343	0.769657	0.820571	0.757771	0.752229	0.737257	0.755029	0.736286	0.769543	0.6792	0.739657
CPTAC BRCA PIK3CA	0.545635	0.593389	0.576958	0.573813	0.576958	0.632092	0.562003	0.563286	0.608087	0.576958	0.53344	0.658151	0.527279	0.537677	0.618036
IEO BRCA N STATUS	0.555401	0.541645	0.529869	0.562196	0.542096	0.539887	0.513903	0.528673	0.553639	0.542599	0.519005	0.558652	0.520179	0.526788	0.57305
CPTAC CRC Sidedness	0.571311	0.618576	0.562092	0.583075	0.560853	0.589336	0.528861	0.565669	0.558376	0.59945	0.570623	0.527073	0.542277	0.564912	0.526522
CPTAC CRC MSI	0.895576	0.890741	0.876646	0.854115	0.890947	0.892901	0.846193	0.858848	0.834877	0.88251	0.847531	0.772634	0.871914	0.81965	0.71965
CPTAC CRC BRAF	0.748864	0.729377	0.741099	0.705495	0.712527	0.739927	0.672234	0.64381	0.696117	0.731429	0.613626	0.675018	0.670916	0.725128	0.555311
CPTAC CRC KRAS	0.609738	0.592918	0.61159	0.535372	0.539155	0.588169	0.612153	0.51501	0.607646	0.607243	0.488612	0.594849	0.584306	0.551227	0.541811
CPTAC CRC PIK3CA	0.58657	0.594071	0.621416	0.611615	0.602299	0.59637	0.560678	0.576044	0.576528	0.571083	0.590926	0.591531	0.578342	0.645614	0.564549
CPTAC CRC N STATUS	0.609788	0.591865	0.591865	0.561508	0.60172	0.560516	0.547288	0.540013	0.613823	0.529101	0.515476	0.59537	0.507341	0.562368	0.501786
DACHS CRC Sidedness	0.686065	0.740908	0.713392	0.65796	0.709531	0.685162	0.689266	0.663694	0.682645	0.671865	0.61943	0.667544	0.623618	0.672166	0.629797
DACHS CRC MSI	0.797931	0.84605	0.806061	0.790775	0.803942	0.797199	0.807733	0.84051	0.777937	0.802053	0.805731	0.725312	0.770999	0.747381	0.732414
DACHS CRC BRAF	0.725434	0.69005	0.701881	0.657077	0.68785	0.687368	0.657911	0.693298	0.665869	0.684284	0.649785	0.587444	0.661776	0.655274	0.585887
DACHS CRC KRAS	0.541655	0.538481	0.552625	0.505631	0.539083	0.534933	0.547758	0.506735	0.538162	0.522514	0.519342	0.505511	0.527685	0.517633	0.525953
DACHS CRC CIMP	0.647839	0.667364	0.655694	0.602393	0.621481	0.605012	0.624103	0.660528	0.575043	0.597979	0.598079	0.576599	0.630425	0.583759	0.544008
DACHS CRC N STATUS	0.62623	0.639431	0.59743	0.592768	0.60704	0.545563	0.570402	0.572584	0.614046	0.558121	0.56196	0.603476	0.542659	0.587282	0.565491
DACHS CRC M STATUS	0.671161	0.686922	0.639299	0.645912	0.677981	0.607221	0.638926	0.682878	0.642774	0.604466	0.613323	0.592924	0.574297	0.600373	0.565331
Average	0.69717	0.697585	0.676761	0.660249	0.676328	0.672911	0.654138	0.665506	0.669552	0.659301	0.64583	0.657332	0.655485	0.639784	0.629118
Difference in Average AUROC (STAMP - ABMIL)
Task	CONCH	Virchow2	ProvGigaPath	DinoSSLPath	H-optimus-0	UNI	Panakeia*	Virchow	CTransPath	Hibou-L	Hibou-B	BiomedCLIP	Kaiko	Phikon	PLIP
NSCLC Subtyping	0.000786164	0.000681342	0.00606219	-0.00124039	-6.98812e-05	-0.00791405	0.0125437	0.0067086	0.0283543	-0.00513627	-0.00821104	-0.000192173	-0.0068833	0.00143256	0.0136443
CPTAC LUAD EGFR	-0.0580882	-0.0689542	0.00457516	0.00800654	-0.0104575	-0.0117647	0.0484477	-0.00482026	-0.0488562	0.111356	-0.0640523	0.0428922	0.0131536	0.108905	0.00882353
CPTAC LUAD KRAS	-0.0190034	-0.0210304	0.0124155	0.0265203	-0.0197635	-0.0526182	0.0155405	-0.0214527	0.00625	0.0550676	0.028125	-0.023902	0.0278716	-0.0391892	0.0436655
CPTAC LUAD STK11	0.00151515	0.0960859	0.0294192	0.052904	0.0411616	0.0728535	0.0218434	0.0132576	-0.0844697	0.00328283	0.0319444	-0.0314394	0.0492424	0.0512626	-0.0386364
CPTAC LUAD TP53	0.0325134	0.021533	1.11022e-16	0.0531907	0.011836	0.0351515	0.0196078	0.0228164	0.0144742	0.025098	0.00877005	0.0143316	0.0160428	0.0165419	0.00299465
BERN STAD LAUREN	0.0359494	0.0297172	-0.00654626	0.0353455	0.0154024	0.0050081	0.0205138	7.58582e-05	-0.011033	0.0471766	0.0639026	0.00683212	0.0231194	0.00370609	-0.00354272
BERN STAD MSI	0.0323443	-0.00472244	0.0363985	-0.00281565	-0.00593424	-0.0185512	0.0413971	-0.0185155	0.011423	0.0248597	0.0343402	0.00486501	0.0248418	0.0107814	-0.00664706
BERN STAD N STATUS	0.0174821	-0.0306085	-0.0493619	0.0822666	-0.0565952	0.0340478	0.0493028	-0.0410544	-0.0497758	-0.00550875	0.0704213	-0.0782754	-0.0145159	0.00707563	-0.0650604
KIEL STAD LAUREN	0.047689	0.0599573	0.0121899	0.0721623	0.0532235	0.0790077	0.0706803	0.0477347	0.0529054	0.0193646	0.0602249	0.0443353	0.047598	0.0396649	0.0181807
KIEL STAD EBV	-0.0129507	0.0150846	0.0246505	-0.0132082	0.0247609	0.0426416	0.055482	0.0269684	0.0207138	-0.0232892	0.0391096	-0.0190397	-0.0720383	0.001766	-0.0221486
KIEL STAD MSI	-0.00176969	0.0168373	0.0232335	0.00993553	0.0172671	-0.000758438	0.0841613	-0.0215902	-0.00788775	0.0156491	0.0420427	-0.00535963	-0.0296802	0.00394388	-0.0212868
KIEL STAD N STATUS	0.00111234	-0.0143776	-0.0114543	0.0230373	-0.0469664	0.0227891	-0.00814488	-0.00817246	-0.0469664	-0.0182386	0.0508641	0.0478764	0.017301	-0.00349329	0.013964
KIEL STAD M STATUS	-0.0190645	-0.0490537	0.0665232	-0.0229318	0.00527882	-0.00984872	-0.000291158	-0.0255839	-0.0394455	0.0325084	-0.0952212	-0.0520666	-0.0477625	0.0684727	-0.0440661
CPTAC BRCA ERBB2	0.00795148	0.00983827	0.0184636	0.0311321	0.00525606	-0.0322102	0.0195418	-0.0125337	0.0750674	-0.040027	-0.0339623	0.0163073	0.0200809	0.019407	0.0607817
CPTAC BRCA ESR1	-0.000432232	0.0162396	-0.00345786	0.0170423	-0.00450756	0.00635999	-0.00512504	0.0114233	-0.00302563	-0.00024699	-0.000555727	0.0235258	-0.0214881	-0.0164248	0.018092
CPTAC BRCA PGR	0.00537143	0.0761143	0.0782857	0.0457714	0.0380571	0.0206857	0.0162857	0.0191429	0.0315429	0.0127429	0.0121714	0.0434286	0.0235429	0.0478857	0.0433143
CPTAC BRCA PIK3CA	0.129782	0.0172657	0.0494865	0.0597561	-0.00686778	0.0157253	0.0878049	0.00789474	0.0478177	0.0311938	0.0401797	0.0587291	0.0839538	0.0703466	0.0554557
IEO BRCA N STATUS	0.02008	0.0168251	0.0192128	0.0116774	0.00731369	0.0174388	0.0486458	0.0451493	0.0144037	0.0160925	0.0462877	0.033559	0.0387543	0.0376455	0.0226736
CPTAC CRC Sidedness	0.0419677	-0.0347437	0.00956312	0.0198142	0.0599931	0.0329549	0.00963192	-0.0178879	0.0102511	-0.00687994	0.00323357	0.0306846	-0.0166495	-0.0116271	0.0187822
CPTAC CRC MSI	0.0210905	0.0320988	0.0116255	-0.00380658	-0.00504115	0.00823045	0.00658436	0.00164609	0.0437243	-0.0177984	0.0101852	-0.0496914	-0.0295267	0.052572	0.0037037
CPTAC CRC BRAF	-0.040293	-0.00454212	0.0228571	0.0479121	0.0672527	0.0117216	0.0276923	0.0259341	-0.0501099	-0.0295971	0.0408791	-0.0706227	-0.0567033	-0.0464469	0.050989
CPTAC CRC KRAS	0.0645473	0.0205231	0.0164185	0.10165	0.0289738	0.0158551	0.0251107	0.063662	0.0242254	-0.0443461	0.0575453	0.0623742	-0.044507	0.0237425	0.0828169
CPTAC CRC PIK3CA	0.031095	0.0427102	-0.00145191	-0.00883243	0.0031458	0.00980036	0.0447671	-0.00411373	-0.000483969	-0.0421053	-0.0250454	-0.0482759	-0.0113733	-0.0589232	-0.0130672
CPTAC CRC N STATUS	0.0202381	0.0231481	0.024537	0.0333333	-0.0134259	-0.0340608	0.0271825	0.0280423	-0.0417989	0.0445106	0.0263889	0.0447751	0.0118386	-0.00251323	0.0473545
DACHS CRC Sidedness	0.021474	-0.0178441	-0.00648248	0.0785485	-0.0118321	-0.02442	0.0288801	-0.0276867	-0.0336781	-0.0133523	0.0497898	0.00886407	0.0369239	-0.0356802	-0.0155447
DACHS CRC MSI	0.03095	0.0163661	0.01	0.042804	-0.00224531	0.0217943	0.0262449	0.014101	0.0425454	-0.0156526	-0.0195414	-0.0198322	0.00543365	0.0268998	-0.0229111
DACHS CRC BRAF	-0.0168198	0.0354394	0.0394208	-0.00783447	0.0220355	-0.00719658	0.0113152	-0.00602066	-0.032718	0.0248217	0.0559836	0.0295121	-0.0266661	-0.013733	0.0820121
DACHS CRC KRAS	-0.00693383	0.00940145	-0.0164246	0.0277069	0.00798134	0.00880204	0.00201836	0.00326369	-0.0134912	-0.00549088	0.000115567	0.0126633	-0.0122876	0.0163021	-0.00847268
DACHS CRC CIMP	0.0236441	0.0315797	0.0369001	0.0478167	0.0394866	0.025664	0.0258039	0.0226127	0.0524168	0.0413844	0.0285664	0.0167676	0.00361926	0.0161267	0.0129087
DACHS CRC N STATUS	0.0217907	-0.00644236	0.0247785	0.0281916	-0.0097182	0.0399682	0.0436987	0.0220651	-0.0198007	0.0157676	0.0337584	0.0215973	-0.0116412	0.021746	0.00558006
DACHS CRC M STATUS	0.00410773	0.0104098	-0.00755873	0.0164315	0.00205864	0.0219599	0.0189079	-0.0260981	-0.0418666	0.00939467	0.0151459	0.0395381	-0.0104209	0.0151797	-0.00201817
Average	0.0141331	0.0111464	0.0152993	0.0294286	0.00829226	0.0112618	0.0289057	0.00474091	-0.00159007	0.00847103	0.0194641	0.00660521	0.00100561	0.0139799	0.0110431

## Sheet: ED_Fig_3b
Extended Data Figure 3b: Comparison of STAMP and ABMIL in low-data scenarios
--- Detailed Per-Task Data for 75 patients ---
STAMP (Transformer) AUROC per Task
Task	Virchow2	CONCH	UNI	ProvGigaPath	H-optimus-0	Virchow	CTransPath	Hibou-L
CPTAC_LUNG_EGFR	0.602124	0.597712	0.602533	0.568137	0.5375	0.50817	0.498039	0.506944
CPTAC_LUNG_KRAS	0.528463	0.583953	0.551689	0.519848	0.511064	0.470693	0.547128	0.501774
CPTAC_LUNG_STK11	0.707955	0.721338	0.616162	0.627525	0.60101	0.624369	0.545833	0.527652
CPTAC_LUNG_TP53	0.554011	0.57262	0.678717	0.572977	0.650553	0.587736	0.55451	0.582389
CPTAC_LUNG_CANCER_TYPE	0.92928	0.957041	0.870632	0.814762	0.817523	0.816265	0.790653	0.838487
BERN_STAD_ISMSIH	0.702793	0.664368	0.692774	0.684149	0.626749	0.580184	0.592676	0.631222
BERN_STAD_N_STATUS	0.342252	0.355447	0.381394	0.299591	0.290702	0.315565	0.384449	0.362828
KIEL_STAD_EBV	0.62145	0.765305	0.648455	0.638595	0.779728	0.783793	0.614717	0.515784
KIEL_STAD_ISMSIH	0.682221	0.677032	0.67913	0.654279	0.691373	0.604955	0.597396	0.640096
KIEL_STAD_N_STATUS	0.605893	0.569765	0.563541	0.604808	0.550542	0.59123	0.566648	0.561041
KIEL_STAD_M_STATUS	0.481853	0.474017	0.498576	0.504184	0.529021	0.507529	0.480765	0.511175
CPTAC_BRCA_ERBB2	0.484367	0.476685	0.470889	0.483154	0.493666	0.511995	0.520889	0.538814
CPTAC_BRCA_ESR1	0.809077	0.699228	0.709416	0.542266	0.675332	0.543933	0.574869	0.627231
CPTAC_BRCA_PGR	0.678857	0.708629	0.622114	0.543029	0.544057	0.619429	0.633829	0.558343
CPTAC_BRCA_PIK3CA	0.489345	0.464763	0.443261	0.394801	0.485366	0.467137	0.4638	0.450706
MARRA_BRCA_N_STATUS	0.477647	0.536666	0.503038	0.493783	0.500911	0.528336	0.515649	0.514758
CPTAC_CRC_LEFT_RIGHT	0.506364	0.561128	0.550533	0.549983	0.499622	0.516477	0.466254	0.528655
CPTAC_CRC_ISMSIH	0.533848	0.565535	0.460391	0.526852	0.425309	0.529012	0.514198	0.513169
CPTAC_CRC_BRAF	0.492015	0.667839	0.613333	0.594579	0.499634	0.483663	0.535385	0.568645
CPTAC_CRC_KRAS	0.514125	0.533441	0.463984	0.449577	0.4866	0.491107	0.529577	0.454245
CPTAC_CRC_PIK3CA	0.483001	0.498367	0.521718	0.417786	0.472958	0.49873	0.513128	0.507441
CPTAC_CRC_N_STATUS	0.599471	0.55119	0.555489	0.563492	0.5625	0.537632	0.549405	0.529762
DACHS_CRC_LEFT_RIGHT	0.544268	0.48934	0.512315	0.527366	0.475277	0.501967	0.500783	0.484386
DACHS_CRC_ISMSIH	0.493219	0.484459	0.549048	0.549933	0.549795	0.522241	0.519041	0.496364
DACHS_CRC_BRAF	0.525366	0.582596	0.53667	0.519455	0.51618	0.520328	0.543779	0.588898
DACHS_CRC_KRAS	0.485304	0.48835	0.507555	0.514509	0.491797	0.499805	0.51567	0.517757
DACHS_CRC_CIMP	0.498642	0.487602	0.525105	0.570543	0.498099	0.526825	0.555467	0.520001
DACHS_CRC_N_STATUS	0.593734	0.570191	0.561036	0.565698	0.575098	0.570576	0.562319	0.552375
DACHS_CRC_M_STATUS	0.487391	0.490738	0.485662	0.515859	0.525094	0.493245	0.50321	0.497203
ABMIL AUROC per Task
Task	Virchow2	CONCH	UNI	ProvGigaPath	H-optimus-0	Virchow	CTransPath	Hibou-L
CPTAC_LUNG_EGFR	0.59281	0.656863	0.498693	0.544444	0.548284	0.493791	0.506454	0.474673
CPTAC_LUNG_KRAS	0.498395	0.598818	0.52103	0.591216	0.556081	0.455236	0.497973	0.515034
CPTAC_LUNG_STK11	0.673611	0.609343	0.630934	0.660732	0.588258	0.615404	0.505934	0.488763
CPTAC_LUNG_TP53	0.583387	0.561212	0.545597	0.548253	0.604706	0.569055	0.586453	0.625241
CPTAC_LUNG_CANCER_TYPE	0.890549	0.923358	0.863242	0.822048	0.825437	0.832425	0.785657	0.809626
BERN_STAD_ISMSIH	0.738679	0.627533	0.701185	0.731088	0.589646	0.6085	0.621278	0.546578
BERN_STAD_N_STATUS	0.338517	0.482313	0.425888	0.339453	0.248741	0.330515	0.303089	0.368081
KIEL_STAD_EBV	0.68934	0.720052	0.650184	0.70596	0.718166	0.75206	0.647829	0.656954
KIEL_STAD_ISMSIH	0.690501	0.638529	0.634888	0.637113	0.632714	0.633447	0.621363	0.590241
KIEL_STAD_N_STATUS	0.547518	0.59909	0.623598	0.642425	0.551094	0.545238	0.616869	0.565407
KIEL_STAD_M_STATUS	0.534072	0.470599	0.497538	0.523729	0.510994	0.49131	0.497702	0.513931
CPTAC_BRCA_ERBB2	0.501617	0.42628	0.492049	0.540566	0.515094	0.484367	0.556065	0.548787
CPTAC_BRCA_ESR1	0.826737	0.739981	0.76079	0.645508	0.704847	0.610312	0.662797	0.711392
CPTAC_BRCA_PGR	0.561943	0.649257	0.598914	0.5432	0.548171	0.629029	0.614743	0.580286
CPTAC_BRCA_PIK3CA	0.475931	0.496085	0.491078	0.481707	0.479718	0.46534	0.46457	0.472015
MARRA_BRCA_N_STATUS	0.52206	0.516888	0.506926	0.515332	0.532847	0.532858	0.476429	0.49703
CPTAC_CRC_LEFT_RIGHT	0.544066	0.531476	0.473134	0.506295	0.536567	0.520055	0.481871	0.543378
CPTAC_CRC_ISMSIH	0.614506	0.629012	0.51214	0.592387	0.501646	0.574794	0.416255	0.536831
CPTAC_CRC_BRAF	0.634139	0.657875	0.498608	0.692601	0.544615	0.455824	0.56337	0.574505
CPTAC_CRC_KRAS	0.519517	0.581811	0.468249	0.548008	0.509779	0.572555	0.463924	0.459316
CPTAC_CRC_PIK3CA	0.512886	0.547005	0.516999	0.486993	0.569389	0.466062	0.497762	0.500786
CPTAC_CRC_N_STATUS	0.534656	0.564616	0.565741	0.564087	0.536111	0.57619	0.559656	0.51078
DACHS_CRC_LEFT_RIGHT	0.595764	0.569487	0.529281	0.564979	0.551426	0.524823	0.512127	0.489439
DACHS_CRC_ISMSIH	0.543239	0.551674	0.501531	0.536165	0.524381	0.575479	0.441783	0.528287
DACHS_CRC_BRAF	0.567431	0.630081	0.521653	0.535005	0.517897	0.562129	0.464697	0.533862
DACHS_CRC_KRAS	0.536478	0.515605	0.501235	0.517531	0.487483	0.524425	0.491855	0.495168
DACHS_CRC_CIMP	0.538656	0.558617	0.519013	0.551275	0.483534	0.475552	0.49459	0.498436
DACHS_CRC_N_STATUS	0.566466	0.563667	0.575977	0.574401	0.578997	0.57337	0.570942	0.530562
DACHS_CRC_M_STATUS	0.525763	0.520267	0.498802	0.496248	0.597801	0.547439	0.499731	0.518482
Difference in AUROC (STAMP - ABMIL) per Task
Task	Virchow2	CONCH	UNI	ProvGigaPath	H-optimus-0	Virchow	CTransPath	Hibou-L
CPTAC_LUNG_EGFR	0.00931373	-0.0591503	0.10384	0.0236928	-0.0107843	0.0143791	-0.00841503	0.0322712
CPTAC_LUNG_KRAS	0.0300676	-0.0148649	0.0306588	-0.0713682	-0.0450169	0.0154561	0.0491554	-0.0132601
CPTAC_LUNG_STK11	0.0343434	0.111995	-0.0147727	-0.0332071	0.0127525	0.00896465	0.039899	0.0388889
CPTAC_LUNG_TP53	-0.0293761	0.0114082	0.133119	0.0247237	0.0458467	0.0186809	-0.031943	-0.042852
CPTAC_LUNG_CANCER_TYPE	0.0387317	0.0336827	0.00738994	-0.00728512	-0.00791405	-0.01616	0.00499651	0.0288609
BERN_STAD_ISMSIH	-0.0358861	0.0368351	-0.0084113	-0.0469393	0.0371024	-0.0283168	-0.028602	0.0846431
BERN_STAD_N_STATUS	0.00373491	-0.126866	-0.0444937	-0.039862	0.0419611	-0.0149495	0.0813599	-0.00525253
KIEL_STAD_EBV	-0.06789	0.0452539	-0.00172921	-0.0673657	0.0615618	0.0317329	-0.0331126	-0.14117
KIEL_STAD_ISMSIH	-0.00827961	0.0385033	0.0442422	0.017166	0.0586588	-0.028492	-0.0239666	0.0498546
KIEL_STAD_N_STATUS	0.0583747	-0.0293252	-0.060057	-0.0376172	-0.000551572	0.0459919	-0.0502206	-0.00436661
KIEL_STAD_M_STATUS	-0.0522185	0.00341794	0.00103804	-0.0195455	0.0180265	0.0162194	-0.0169378	-0.0027565
CPTAC_BRCA_ERBB2	-0.0172507	0.0504043	-0.021159	-0.0574124	-0.0214286	0.027628	-0.0351752	-0.00997305
CPTAC_BRCA_ESR1	-0.0176598	-0.0407533	-0.0513739	-0.103242	-0.0295153	-0.0663785	-0.0879284	-0.0841618
CPTAC_BRCA_PGR	0.116914	0.0593714	0.0232	-0.000171429	-0.00411429	-0.0096	0.0190857	-0.0219429
CPTAC_BRCA_PIK3CA	0.0134146	-0.0313222	-0.0478177	-0.0869063	0.00564827	0.00179718	-0.000770218	-0.0213094
MARRA_BRCA_N_STATUS	-0.0444128	0.0197781	-0.0038875	-0.0215491	-0.0319365	-0.00452206	0.0392195	0.0177279
CPTAC_CRC_LEFT_RIGHT	-0.0377021	0.0296526	0.0773994	0.0436877	-0.0369453	-0.00357757	-0.0156175	-0.0147231
CPTAC_CRC_ISMSIH	-0.0806584	-0.0634774	-0.051749	-0.065535	-0.0763374	-0.0457819	0.0979424	-0.0236626
CPTAC_CRC_BRAF	-0.142125	0.00996337	0.114725	-0.098022	-0.0449817	0.0278388	-0.0279853	-0.00586081
CPTAC_CRC_KRAS	-0.00539235	-0.0483702	-0.00426559	-0.0984306	-0.0231791	-0.0814487	0.0656539	-0.00507042
CPTAC_CRC_PIK3CA	-0.0298851	-0.0486388	0.00471869	-0.0692075	-0.0964307	0.0326679	0.015366	0.00665457
CPTAC_CRC_N_STATUS	0.0648148	-0.0134259	-0.0102513	-0.000595238	0.0263889	-0.0385582	-0.0102513	0.0189815
DACHS_CRC_LEFT_RIGHT	-0.0514959	-0.0801464	-0.016966	-0.0376123	-0.0761494	-0.022856	-0.0113446	-0.0050526
DACHS_CRC_ISMSIH	-0.05002	-0.0672153	0.0475171	0.0137684	0.0254146	-0.0532378	0.0772584	-0.0319228
DACHS_CRC_BRAF	-0.0420645	-0.047485	0.0150168	-0.01555	-0.00171688	-0.0418009	0.0790818	0.0550355
DACHS_CRC_KRAS	-0.0511739	-0.0272544	0.00632062	-0.00302167	0.00431406	-0.0246201	0.0238153	0.0225897
DACHS_CRC_CIMP	-0.0400144	-0.0710149	0.00609228	0.0192683	0.0145642	0.0512725	0.0608778	0.0215651
DACHS_CRC_N_STATUS	0.0272675	0.00652406	-0.0149407	-0.00870356	-0.00389897	-0.00279334	-0.00862335	0.0218132
DACHS_CRC_M_STATUS	-0.0383718	-0.0295285	-0.01314	0.0196104	-0.0727068	-0.0541943	0.00347927	-0.0212786
--- Detailed Per-Task Data for 150 patients ---
STAMP (Transformer) AUROC per Task
Task	Virchow2	CONCH	UNI	ProvGigaPath	H-optimus-0	Virchow	CTransPath	Hibou-L
CPTAC_LUNG_EGFR	0.596569	0.563889	0.641258	0.621569	0.535703	0.566667	0.593546	0.530556
CPTAC_LUNG_KRAS	0.490456	0.497804	0.497044	0.525845	0.485642	0.451436	0.539189	0.566807
CPTAC_LUNG_STK11	0.570202	0.507576	0.625884	0.587374	0.596843	0.497348	0.557323	0.523359
CPTAC_LUNG_TP53	0.6959	0.720499	0.622602	0.638503	0.655472	0.616898	0.636292	0.650909
CPTAC_LUNG_CANCER_TYPE	0.925175	0.962666	0.875908	0.922257	0.892173	0.850699	0.864727	0.900192
BERN_STAD_ISMSIH	0.696053	0.693594	0.617215	0.591642	0.578883	0.581484	0.565695	0.601925
BERN_STAD_N_STATUS	0.51052	0.60476	0.59184	0.434501	0.438532	0.492207	0.524504	0.443617
KIEL_STAD_EBV	0.818322	0.802575	0.767807	0.816078	0.808131	0.710265	0.718102	0.747535
KIEL_STAD_ISMSIH	0.708558	0.677563	0.656655	0.60943	0.559044	0.558766	0.551334	0.564227
KIEL_STAD_N_STATUS	0.604495	0.540467	0.604109	0.621447	0.54635	0.596148	0.599108	0.493951
KIEL_STAD_M_STATUS	0.474422	0.557314	0.470283	0.527666	0.54906	0.518068	0.476385	0.526426
CPTAC_BRCA_ERBB2	0.478841	0.461186	0.537062	0.45027	0.528437	0.502291	0.468598	0.591779
CPTAC_BRCA_ESR1	0.870207	0.794134	0.83322	0.791602	0.735844	0.634764	0.765236	0.771967
CPTAC_BRCA_PGR	0.693943	0.682057	0.599943	0.563943	0.527086	0.6144	0.620629	0.618171
CPTAC_BRCA_PIK3CA	0.534788	0.437933	0.446598	0.511746	0.47009	0.488447	0.458087	0.498203
MARRA_BRCA_N_STATUS	0.510917	0.537218	0.516928	0.506656	0.543763	0.565827	0.510426	0.535016
CPTAC_CRC_LEFT_RIGHT	0.557138	0.584658	0.590299	0.544066	0.536017	0.554524	0.513519	0.566357
CPTAC_CRC_ISMSIH	0.678807	0.737757	0.71821	0.746399	0.673148	0.612551	0.519522	0.649588
CPTAC_CRC_BRAF	0.592674	0.644982	0.688645	0.631795	0.568791	0.566886	0.638388	0.530696
CPTAC_CRC_KRAS	0.580443	0.596378	0.518712	0.506801	0.548732	0.534165	0.489658	0.589457
CPTAC_CRC_PIK3CA	0.536479	0.479129	0.493285	0.486267	0.491591	0.466909	0.49268	0.507441
CPTAC_CRC_N_STATUS	0.528108	0.507407	0.541138	0.506481	0.539087	0.534392	0.529431	0.482474
DACHS_CRC_LEFT_RIGHT	0.651682	0.612381	0.564101	0.610848	0.625902	0.556673	0.588837	0.5613
DACHS_CRC_ISMSIH	0.701036	0.719549	0.690919	0.701849	0.678656	0.615089	0.583667	0.595975
DACHS_CRC_BRAF	0.627963	0.631606	0.605016	0.60505	0.519136	0.567539	0.568209	0.470315
DACHS_CRC_KRAS	0.518844	0.527169	0.525675	0.525206	0.524176	0.500048	0.494834	0.521143
DACHS_CRC_CIMP	0.651095	0.62206	0.538839	0.604917	0.552258	0.536674	0.590848	0.555738
DACHS_CRC_N_STATUS	0.526406	0.54783	0.562299	0.543582	0.551633	0.553026	0.526222	0.5278
DACHS_CRC_M_STATUS	0.57747	0.594484	0.537617	0.534046	0.566385	0.550557	0.57548	0.555226
ABMIL AUROC per Task
Task	Virchow2	CONCH	UNI	ProvGigaPath	H-optimus-0	Virchow	CTransPath	Hibou-L
CPTAC_LUNG_EGFR	0.563725	0.587827	0.60531	0.645343	0.590196	0.634641	0.586193	0.599101
CPTAC_LUNG_KRAS	0.450253	0.543666	0.473564	0.46022	0.47103	0.412162	0.46402	0.458277
CPTAC_LUNG_STK11	0.561616	0.570833	0.53952	0.592929	0.558333	0.622854	0.607828	0.552146
CPTAC_LUNG_TP53	0.661462	0.693333	0.629376	0.63893	0.630089	0.609198	0.614403	0.641783
CPTAC_LUNG_CANCER_TYPE	0.923917	0.947152	0.874231	0.854944	0.884556	0.83985	0.787124	0.786356
BERN_STAD_ISMSIH	0.699367	0.66059	0.583819	0.71603	0.642092	0.562416	0.565214	0.550281
BERN_STAD_N_STATUS	0.499372	0.620912	0.543819	0.541503	0.556206	0.509889	0.51592	0.458192
KIEL_STAD_EBV	0.815857	0.746873	0.73234	0.744886	0.831678	0.782781	0.776159	0.792163
KIEL_STAD_ISMSIH	0.710302	0.660726	0.605688	0.702162	0.657919	0.592138	0.554393	0.615624
KIEL_STAD_N_STATUS	0.623037	0.55979	0.588013	0.662659	0.610039	0.593914	0.595624	0.531697
KIEL_STAD_M_STATUS	0.569846	0.578011	0.480613	0.504019	0.488284	0.478701	0.470156	0.522109
CPTAC_BRCA_ERBB2	0.484097	0.515633	0.522776	0.46496	0.506604	0.485175	0.499191	0.56159
CPTAC_BRCA_ESR1	0.813214	0.711886	0.766348	0.774931	0.74381	0.737759	0.73109	0.754122
CPTAC_BRCA_PGR	0.670171	0.701886	0.6312	0.588571	0.614229	0.568286	0.667814	0.603143
CPTAC_BRCA_PIK3CA	0.524454	0.481194	0.488832	0.441592	0.451926	0.546149	0.486264	0.509243
MARRA_BRCA_N_STATUS	0.518365	0.516652	0.524705	0.52992	0.554249	0.52133	0.524083	0.510997
CPTAC_CRC_LEFT_RIGHT	0.577434	0.560303	0.576333	0.508634	0.559202	0.550602	0.533746	0.58225
CPTAC_CRC_ISMSIH	0.744342	0.668416	0.652058	0.725206	0.636111	0.541049	0.571091	0.645062
CPTAC_CRC_BRAF	0.608791	0.609817	0.650842	0.641026	0.626081	0.572161	0.538462	0.549744
CPTAC_CRC_KRAS	0.60829	0.552515	0.49505	0.546881	0.542133	0.538592	0.505211	0.513481
CPTAC_CRC_PIK3CA	0.556836	0.524138	0.537084	0.551119	0.463037	0.505747	0.505868	0.507562
CPTAC_CRC_N_STATUS	0.56832	0.542526	0.524008	0.517328	0.53373	0.486971	0.46627	0.502249
DACHS_CRC_LEFT_RIGHT	0.650966	0.576721	0.582743	0.612181	0.614523	0.569617	0.573592	0.580291
DACHS_CRC_ISMSIH	0.714899	0.655508	0.605418	0.692327	0.706054	0.682664	0.60504	0.562405
DACHS_CRC_BRAF	0.631676	0.602335	0.614924	0.605635	0.55243	0.625588	0.520811	0.528864
DACHS_CRC_KRAS	0.526097	0.52775	0.503312	0.517116	0.525167	0.494537	0.504331	0.512693
DACHS_CRC_CIMP	0.614113	0.620226	0.567204	0.596089	0.586227	0.597475	0.534656	0.501631
DACHS_CRC_N_STATUS	0.539813	0.571464	0.52385	0.50227	0.540952	0.521377	0.529783	0.520221
DACHS_CRC_M_STATUS	0.594361	0.59851	0.549658	0.568446	0.627334	0.606226	0.56497	0.554456
Difference in AUROC (STAMP - ABMIL) per Task
Task	Virchow2	CONCH	UNI	ProvGigaPath	H-optimus-0	Virchow	CTransPath	Hibou-L
CPTAC_LUNG_EGFR	0.0328431	-0.0239379	0.0359477	-0.0237745	-0.0544935	-0.0679739	0.00735294	-0.0685458
CPTAC_LUNG_KRAS	0.0402027	-0.0458615	0.0234797	0.065625	0.0146115	0.0392736	0.0751689	0.10853
CPTAC_LUNG_STK11	0.00858586	-0.0632576	0.0863636	-0.00555556	0.0385101	-0.125505	-0.0505051	-0.0287879
CPTAC_LUNG_TP53	0.0344385	0.0271658	-0.00677362	-0.000427807	0.0253832	0.00770053	0.0218895	0.00912656
CPTAC_LUNG_CANCER_TYPE	0.00125786	0.0155136	0.00167715	0.0673131	0.00761705	0.0108491	0.0776031	0.113836
BERN_STAD_ISMSIH	-0.00331462	0.0330037	0.0333957	-0.124387	-0.0632095	0.019068	0.000481155	0.0516439
BERN_STAD_N_STATUS	0.0111481	-0.0161518	0.0480217	-0.107002	-0.117674	-0.0176817	0.00858339	-0.014575
KIEL_STAD_EBV	0.00246505	0.0557027	0.0354673	0.0711921	-0.0235467	-0.0725166	-0.0580574	-0.0446284
KIEL_STAD_ISMSIH	-0.00174441	0.0168373	0.050967	-0.0927316	-0.098875	-0.0333713	-0.00305903	-0.0513968
KIEL_STAD_N_STATUS	-0.018542	-0.0193234	0.0160967	-0.0412116	-0.0636882	0.00223387	0.0034841	-0.0377459
KIEL_STAD_M_STATUS	-0.0954238	-0.0206975	-0.0103298	0.0236471	0.060776	0.0393664	0.00622824	0.00431673
CPTAC_BRCA_ERBB2	-0.00525606	-0.0544474	0.0142857	-0.01469	0.0218329	0.0171159	-0.030593	0.0301887
CPTAC_BRCA_ESR1	0.0569929	0.0822476	0.0668725	0.0166718	-0.00796542	-0.102995	0.0341463	0.017845
CPTAC_BRCA_PGR	0.0237714	-0.0198286	-0.0312571	-0.0246286	-0.0871429	0.0461143	-0.0471857	0.0150286
CPTAC_BRCA_PIK3CA	0.0103338	-0.0432606	-0.0422336	0.070154	0.0181643	-0.0577022	-0.0281772	-0.0110398
MARRA_BRCA_N_STATUS	-0.00744833	0.020566	-0.00777699	-0.0232636	-0.0104855	0.0444969	-0.0136572	0.024019
CPTAC_CRC_LEFT_RIGHT	-0.0202958	0.024355	0.0139663	0.0354317	-0.0231854	0.00392157	-0.020227	-0.0158927
CPTAC_CRC_ISMSIH	-0.065535	0.0693416	0.0661523	0.0211934	0.037037	0.0715021	-0.0515689	0.00452675
CPTAC_CRC_BRAF	-0.0161172	0.0351648	0.0378022	-0.00923077	-0.0572894	-0.00527473	0.0999267	-0.0190476
CPTAC_CRC_KRAS	-0.0278471	0.0438632	0.023662	-0.0400805	0.0065996	-0.00442656	-0.0155533	0.0759759
CPTAC_CRC_PIK3CA	-0.0203569	-0.0450091	-0.0437992	-0.0648518	0.0285541	-0.0388385	-0.0131881	-0.000120992
CPTAC_CRC_N_STATUS	-0.0402116	-0.035119	0.0171296	-0.0108466	0.00535714	0.0474206	0.0631614	-0.0197751
DACHS_CRC_LEFT_RIGHT	0.000715315	0.035659	-0.0186419	-0.00133303	0.011379	-0.0129437	0.0152453	-0.0189914
DACHS_CRC_ISMSIH	-0.0138631	0.0640409	0.0855008	0.00952186	-0.027397	-0.0675748	-0.0213725	0.0335708
DACHS_CRC_BRAF	-0.00371273	0.0292708	-0.00990787	-0.000585218	-0.0332936	-0.0580484	0.0473985	-0.0585492
DACHS_CRC_KRAS	-0.00725315	-0.000580903	0.0223622	0.00808998	-0.000991786	0.00551097	-0.0094974	0.00844995
DACHS_CRC_CIMP	0.0369819	0.00183375	-0.0283656	0.00882823	-0.0339688	-0.0608007	0.0561916	0.0541068
DACHS_CRC_N_STATUS	-0.0134064	-0.0236335	0.0384494	0.0413129	0.0106807	0.0316486	-0.0035613	0.00757992
DACHS_CRC_M_STATUS	-0.0168911	-0.00402587	-0.0120414	-0.0343999	-0.0609485	-0.0556688	0.0105101	0.000770008
--- Detailed Per-Task Data for 300 patients ---
STAMP (Transformer) AUROC per Task
Task	Virchow2	CONCH	UNI	ProvGigaPath	H-optimus-0	Virchow	CTransPath	Hibou-L
CPTAC_LUNG_EGFR	0.736765	0.746405	0.738725	0.707761	0.685294	0.711193	0.622794	0.63652
CPTAC_LUNG_KRAS	0.524578	0.529139	0.530997	0.52728	0.484206	0.477787	0.478801	0.495608
CPTAC_LUNG_STK11	0.775126	0.823737	0.76149	0.847222	0.767424	0.708081	0.657197	0.638131
CPTAC_LUNG_TP53	0.735116	0.698824	0.718004	0.656542	0.700749	0.681569	0.614973	0.68877
CPTAC_LUNG_CANCER_TYPE	0.970196	0.98688	0.959801	0.96001	0.962876	0.960255	0.9587	0.939937
BERN_STAD_ISMSIH	0.754219	0.710452	0.69894	0.715442	0.70213	0.667166	0.707404	0.686661
BERN_STAD_N_STATUS	0.614319	0.66307	0.59252	0.46444	0.568022	0.497719	0.556462	0.533146
KIEL_STAD_EBV	0.872517	0.861773	0.831825	0.840876	0.865931	0.837748	0.83142	0.787086
KIEL_STAD_ISMSIH	0.791531	0.708962	0.697434	0.723878	0.719328	0.678827	0.678043	0.714069
KIEL_STAD_N_STATUS	0.671208	0.625593	0.657612	0.659184	0.64282	0.618312	0.649412	0.604183
KIEL_STAD_M_STATUS	0.535047	0.494161	0.486828	0.507285	0.547807	0.533565	0.49317	0.496918
CPTAC_BRCA_ERBB2	0.510512	0.531536	0.488005	0.492453	0.496226	0.484367	0.503235	0.606469
CPTAC_BRCA_ESR1	0.898117	0.847113	0.876999	0.828774	0.822044	0.786663	0.822414	0.860451
CPTAC_BRCA_PGR	0.739714	0.776171	0.762286	0.699029	0.7452	0.700629	0.732286	0.639771
CPTAC_BRCA_PIK3CA	0.567843	0.482413	0.576829	0.518293	0.487356	0.471887	0.587099	0.506418
MARRA_BRCA_N_STATUS	0.558925	0.564711	0.568955	0.571129	0.548341	0.574067	0.557666	0.54271
CPTAC_CRC_LEFT_RIGHT	0.580117	0.578466	0.577778	0.551084	0.558308	0.5484	0.570554	0.566976
CPTAC_CRC_ISMSIH	0.848868	0.831584	0.871914	0.868313	0.876955	0.829321	0.771914	0.849794
CPTAC_CRC_BRAF	0.604103	0.645714	0.588718	0.661832	0.585348	0.558535	0.713407	0.483663
CPTAC_CRC_KRAS	0.596539	0.680322	0.637264	0.58833	0.602012	0.566439	0.537545	0.569416
CPTAC_CRC_PIK3CA	0.573503	0.568663	0.608469	0.565033	0.559589	0.505868	0.52075	0.573866
CPTAC_CRC_N_STATUS	0.581085	0.595304	0.563029	0.566071	0.569114	0.542593	0.51918	0.512302
DACHS_CRC_LEFT_RIGHT	0.671862	0.662404	0.631387	0.635939	0.638108	0.58857	0.593432	0.62904
DACHS_CRC_ISMSIH	0.811423	0.785276	0.764787	0.790922	0.778268	0.779268	0.715731	0.732419
DACHS_CRC_BRAF	0.652219	0.711222	0.645346	0.635664	0.588538	0.661062	0.627871	0.526976
DACHS_CRC_KRAS	0.527577	0.522607	0.53403	0.513363	0.507864	0.499038	0.49346	0.532721
DACHS_CRC_CIMP	0.670439	0.659657	0.617915	0.670523	0.634722	0.651534	0.588423	0.586707
DACHS_CRC_N_STATUS	0.581815	0.606469	0.589605	0.595273	0.587518	0.569119	0.581452	0.569282
DACHS_CRC_M_STATUS	0.65053	0.61671	0.610609	0.606817	0.667665	0.636121	0.559286	0.584684
ABMIL AUROC per Task
Task	Virchow2	CONCH	UNI	ProvGigaPath	H-optimus-0	Virchow	CTransPath	Hibou-L
CPTAC_LUNG_EGFR	0.724918	0.749346	0.691912	0.687418	0.736601	0.711029	0.692565	0.536029
CPTAC_LUNG_KRAS	0.487416	0.553632	0.499493	0.524747	0.499831	0.479814	0.496368	0.454139
CPTAC_LUNG_STK11	0.766919	0.699242	0.780934	0.837753	0.763131	0.77197	0.726263	0.674495
CPTAC_LUNG_TP53	0.720071	0.734403	0.693405	0.686916	0.703957	0.677504	0.685348	0.644991
CPTAC_LUNG_CANCER_TYPE	0.956883	0.975245	0.942628	0.930783	0.9471	0.903284	0.916737	0.918641
BERN_STAD_ISMSIH	0.785654	0.670266	0.711075	0.725172	0.732603	0.678802	0.682919	0.664956
BERN_STAD_N_STATUS	0.659532	0.574703	0.536516	0.527982	0.575797	0.685105	0.533767	0.530751
KIEL_STAD_EBV	0.855114	0.899154	0.825018	0.858462	0.798418	0.814753	0.822553	0.784621
KIEL_STAD_ISMSIH	0.782581	0.709822	0.724384	0.738769	0.732828	0.707496	0.686639	0.699507
KIEL_STAD_N_STATUS	0.67176	0.656426	0.649991	0.66503	0.644834	0.643666	0.680355	0.6037
KIEL_STAD_M_STATUS	0.527059	0.53968	0.517564	0.494158	0.525767	0.550706	0.48241	0.51045
CPTAC_BRCA_ERBB2	0.495283	0.462129	0.458625	0.505222	0.539218	0.485445	0.544205	0.515364
CPTAC_BRCA_ESR1	0.868231	0.791108	0.841927	0.799074	0.825872	0.776289	0.833097	0.853967
CPTAC_BRCA_PGR	0.747657	0.727371	0.725257	0.694	0.711371	0.690343	0.693257	0.6144
CPTAC_BRCA_PIK3CA	0.546727	0.524968	0.485815	0.513543	0.544352	0.487035	0.531258	0.510591
MARRA_BRCA_N_STATUS	0.564766	0.573616	0.57048	0.566358	0.571042	0.573616	0.576915	0.531615
CPTAC_CRC_LEFT_RIGHT	0.570485	0.598349	0.560647	0.555762	0.552391	0.573719	0.535191	0.541039
CPTAC_CRC_ISMSIH	0.870267	0.820988	0.863889	0.843004	0.775514	0.811728	0.744136	0.839815
CPTAC_CRC_BRAF	0.66696	0.543004	0.648645	0.667546	0.694505	0.48337	0.654652	0.468022
CPTAC_CRC_KRAS	0.572716	0.543018	0.572555	0.572153	0.578833	0.54833	0.55002	0.519759
CPTAC_CRC_PIK3CA	0.571204	0.531397	0.599758	0.59637	0.589232	0.513854	0.58294	0.556806
CPTAC_CRC_N_STATUS	0.545503	0.554034	0.583399	0.572553	0.588294	0.555952	0.557407	0.541402
DACHS_CRC_LEFT_RIGHT	0.682385	0.642059	0.60534	0.666278	0.683109	0.628112	0.590911	0.630679
DACHS_CRC_ISMSIH	0.784245	0.757965	0.76877	0.766064	0.782376	0.786917	0.740845	0.671288
DACHS_CRC_BRAF	0.650369	0.602628	0.623086	0.647075	0.661423	0.588159	0.596069	0.470578
DACHS_CRC_KRAS	0.507734	0.493079	0.520961	0.523826	0.525783	0.516553	0.512099	0.517724
DACHS_CRC_CIMP	0.667102	0.641928	0.588878	0.6566	0.610836	0.643987	0.603587	0.60667
DACHS_CRC_N_STATUS	0.564552	0.58572	0.566397	0.588876	0.604453	0.572173	0.597165	0.556945
DACHS_CRC_M_STATUS	0.622495	0.626442	0.603251	0.626467	0.690556	0.612304	0.629218	0.580431
Difference in AUROC (STAMP - ABMIL) per Task
Task	Virchow2	CONCH	UNI	ProvGigaPath	H-optimus-0	Virchow	CTransPath	Hibou-L
CPTAC_LUNG_EGFR	0.0118464	-0.00294118	0.0468137	0.0203431	-0.0513072	0.000163399	-0.0697712	0.10049
CPTAC_LUNG_KRAS	0.0371622	-0.0244932	0.0315034	0.00253378	-0.015625	-0.00202703	-0.0175676	0.0414696
CPTAC_LUNG_STK11	0.00820707	0.124495	-0.0194444	0.0094697	0.00429293	-0.0638889	-0.0690657	-0.0363636
CPTAC_LUNG_TP53	0.0150446	-0.0355793	0.0245989	-0.0303743	-0.00320856	0.00406417	-0.0703743	0.043779
CPTAC_LUNG_CANCER_TYPE	0.0133124	0.0116352	0.0171733	0.0292278	0.0157757	0.0569706	0.0419637	0.0212963
BERN_STAD_ISMSIH	-0.0314354	0.0401853	-0.0121358	-0.00973002	-0.0304731	-0.0116368	0.0244854	0.0217054
BERN_STAD_N_STATUS	-0.0452131	0.0883666	0.0560039	-0.0635427	-0.00777531	-0.187386	0.0226952	0.00239468
KIEL_STAD_EBV	0.0174025	-0.0373804	0.00680648	-0.0175865	0.0675129	0.0229948	0.00886681	0.00246505
KIEL_STAD_ISMSIH	0.00894956	-0.000859563	-0.0269498	-0.0148907	-0.0135002	-0.0286689	-0.00859563	0.014562
KIEL_STAD_N_STATUS	-0.000551572	-0.0308329	0.00762089	-0.00584666	-0.00201324	-0.0253539	-0.0309432	0.000482625
KIEL_STAD_M_STATUS	0.00798785	-0.0455187	-0.0307361	0.0131274	0.0220394	-0.0171403	0.0107602	-0.0135325
CPTAC_BRCA_ERBB2	0.0152291	0.069407	0.0293801	-0.0127695	-0.0429919	-0.00107817	-0.0409704	0.0911051
CPTAC_BRCA_ESR1	0.0298858	0.0560049	0.0350726	0.0297005	-0.00382834	0.0103736	-0.0106823	0.00648348
CPTAC_BRCA_PGR	-0.00794286	0.0488	0.0370286	0.00502857	0.0338286	0.0102857	0.0390286	0.0253714
CPTAC_BRCA_PIK3CA	0.0211168	-0.0425546	0.0910141	0.00474968	-0.0569961	-0.0151476	0.0558408	-0.00417202
MARRA_BRCA_N_STATUS	-0.00584066	-0.00890552	-0.00152451	0.00477152	-0.0227014	0.000451414	-0.0192484	0.0110953
CPTAC_CRC_LEFT_RIGHT	0.00963192	-0.019883	0.0171311	-0.00467836	0.00591675	-0.0253182	0.0353629	0.0259374
CPTAC_CRC_ISMSIH	-0.0213992	0.0105967	0.00802469	0.0253086	0.10144	0.0175926	0.0277778	0.00997942
CPTAC_CRC_BRAF	-0.0628571	0.102711	-0.0599267	-0.00571429	-0.109158	0.0751648	0.0587546	0.015641
CPTAC_CRC_KRAS	0.0238229	0.137304	0.0647082	0.0161771	0.0231791	0.0181087	-0.0124748	0.0496579
CPTAC_CRC_PIK3CA	0.00229885	0.0372656	0.00871143	-0.031337	-0.0296431	-0.00798548	-0.06219	0.0170599
CPTAC_CRC_N_STATUS	0.035582	0.0412698	-0.0203704	-0.00648148	-0.0191799	-0.0133598	-0.0382275	-0.0291005
DACHS_CRC_LEFT_RIGHT	-0.0105238	0.0203453	0.0260474	-0.0303388	-0.0450006	-0.0395427	0.00252076	-0.00163954
DACHS_CRC_ISMSIH	0.0271784	0.027312	-0.00398226	0.024858	-0.00410727	-0.00764965	-0.0251136	0.0611313
DACHS_CRC_BRAF	0.0018495	0.108593	0.0222597	-0.011411	-0.0728846	0.0729033	0.031802	0.0563986
DACHS_CRC_KRAS	0.0198429	0.0295287	0.0130688	-0.0104638	-0.017919	-0.0175145	-0.0186391	0.0149969
DACHS_CRC_CIMP	0.00333669	0.0177291	0.0290369	0.0139231	0.0238869	0.0075477	-0.015164	-0.0199628
DACHS_CRC_N_STATUS	0.0172636	0.0207489	0.023208	0.00639699	-0.0169356	-0.00305322	-0.0157124	0.0123371
DACHS_CRC_M_STATUS	0.0280349	-0.00973178	0.00735799	-0.0196496	-0.0228912	0.0238172	-0.0699317	0.00425335
--- Summary Data (Averaged Across Tasks) ---
This data is plotted in the heatmap of Extended Data Figure 3b.
STAMP (Transformer) Average AUROC
Downstream Training Data Size	Virchow2	CONCH	UNI	ProvGigaPath	H-optimus-0	Virchow	CTransPath	Hibou-L	Average
75 patients	0.567391	0.57915	0.564661	0.545225	0.547002	0.543204	0.541037	0.538901	0.553321
150 patients	0.6175	0.615401	0.602728	0.595443	0.580226	0.565336	0.571051	0.575109	0.590349
300 patients	0.676062	0.672943	0.661659	0.654095	0.651716	0.631921	0.629106	0.623955	0.650182
ABMIL Average AUROC
Downstream Training Data Size	Virchow2	CONCH	UNI	ProvGigaPath	H-optimus-0	Virchow	CTransPath	Hibou-L	Average
75 patients	0.582732	0.590945	0.556031	0.57375	0.55498	0.551641	0.531854	0.540823	0.560345
150 patients	0.621552	0.610593	0.585263	0.60165	0.596697	0.57896	0.565493	0.569232	0.59118
300 patients	0.670227	0.647646	0.646917	0.656481	0.661725	0.636966	0.637203	0.605151	0.64529
Difference in Average AUROC (STAMP - ABMIL)
Downstream Training Data Size	Virchow2	CONCH	UNI	ProvGigaPath	H-optimus-0	Virchow	CTransPath	Hibou-L	Average
75 patients	-0.0153414	-0.0117948	0.00862979	-0.0285252	-0.0079782	-0.00843649	0.00918267	-0.00192171	-0.00702317
150 patients	-0.00405113	0.00480797	0.0174646	-0.00620756	-0.0164708	-0.0136241	0.00555752	0.00587651	-0.000830876
300 patients	0.00583525	0.0252972	0.0147414	-0.00238616	-0.0100092	-0.00504528	-0.00809701	0.0188042	0.00489255
