# Supplementary material for: Benchmarking foundation models as feature extractors for weakly supervised computational pathology
Source: Nat Biomed Eng. 2025 Oct 1;10(6):1113–23. doi: 10.1038/s41551-025-01516-3 (PMC13279263; doi:10.1038/s41551-025-01516-3)
Supplement: Supplementary file 11 — Statistical source data. An Excel file containing the numerical data used to generate all graphs and heatmaps in the corresponding figure. The data are organized in separate worksheets that correspond to each figure panel. [file 41551_2025_1516_MOESM11_ESM.xlsx]

## Sheet: ED_Fig_4a
Extended Data Figure 4a: AUROC Scores for Models and Ensembles
Task	Concat-CONCH-V2	Avg-CONCH-V2	Concat-V2-GP	Avg-CONCH-GP	CONCH	Concat-CONCH-GP	Avg-V2-GP	Virchow2	ProvGigaPath	UNI	H-optimus-0	DinoSSLPath	Panakeia*	CTransPath	Hibou-L	Hibou-B	Kaiko	Virchow	BiomedCLIP	Phikon	PLIP
NSCLC Subtyping	0.992	0.993	0.992	0.995	0.994	0.994	0.992	0.988	0.991	0.986	0.989	0.977	0.962	0.988	0.979	0.974	0.979	0.99	0.981	0.969	0.979
CRC CPTAC MSI	0.96	0.948	0.947	0.936	0.93	0.918	0.939	0.949	0.909	0.937	0.939	0.876	0.862	0.917	0.892	0.895	0.889	0.89	0.789	0.904	0.745
STAD Kiel EBV	0.916	0.9	0.909	0.913	0.888	0.885	0.91	0.891	0.921	0.885	0.876	0.867	0.887	0.868	0.84	0.877	0.743	0.842	0.845	0.82	0.817
BRCA CPTAC ESR1	0.906	0.873	0.917	0.845	0.827	0.867	0.884	0.912	0.831	0.868	0.871	0.86	0.89	0.857	0.905	0.901	0.887	0.856	0.861	0.781	0.84
CRC DACHS MSI	0.869	0.877	0.875	0.856	0.844	0.863	0.863	0.883	0.836	0.855	0.826	0.86	0.855	0.859	0.825	0.827	0.816	0.889	0.75	0.809	0.723
BRCA CPTAC PGR	0.836	0.826	0.84	0.829	0.817	0.839	0.827	0.823	0.801	0.821	0.799	0.825	0.851	0.807	0.791	0.783	0.814	0.786	0.792	0.763	0.788
LUAD CPTAC STK11	0.876	0.895	0.879	0.87	0.865	0.907	0.861	0.872	0.831	0.866	0.864	0.85	0.778	0.794	0.606	0.647	0.86	0.864	0.605	0.66	0.604
LUAD CPTAC EGFR	0.744	0.777	0.775	0.805	0.786	0.831	0.793	0.75	0.811	0.801	0.78	0.772	0.749	0.796	0.778	0.808	0.739	0.751	0.723	0.79	0.762
LUAD CPTAC TP53	0.778	0.818	0.775	0.8	0.814	0.789	0.778	0.783	0.758	0.748	0.761	0.739	0.737	0.74	0.757	0.744	0.748	0.733	0.734	0.73	0.694
STAD Bern MSI	0.808	0.781	0.815	0.782	0.749	0.795	0.809	0.802	0.804	0.741	0.778	0.705	0.738	0.74	0.749	0.746	0.794	0.745	0.695	0.726	0.614
STAD Kiel MSI	0.814	0.786	0.825	0.767	0.739	0.792	0.815	0.825	0.786	0.717	0.742	0.691	0.779	0.711	0.763	0.771	0.766	0.717	0.666	0.713	0.628
CRC DACHS BRAF	0.782	0.776	0.791	0.784	0.766	0.8	0.773	0.753	0.768	0.747	0.731	0.694	0.716	0.713	0.748	0.789	0.713	0.751	0.681	0.735	0.698
CRC CPTAC BRAF	0.725	0.766	0.761	0.775	0.754	0.755	0.785	0.766	0.793	0.796	0.821	0.796	0.761	0.734	0.723	0.729	0.711	0.687	0.661	0.754	0.642
DACHS CRC Sidedness	0.789	0.756	0.812	0.749	0.726	0.752	0.761	0.755	0.754	0.684	0.729	0.782	0.753	0.676	0.727	0.704	0.681	0.68	0.706	0.655	0.644
CRC DACHS M STATUS	0.71	0.72	0.725	0.698	0.699	0.696	0.707	0.716	0.673	0.685	0.706	0.698	0.676	0.67	0.648	0.661	0.599	0.686	0.692	0.639	0.616
CRC CPTAC KRAS	0.738	0.737	0.678	0.697	0.713	0.705	0.72	0.711	0.68	0.639	0.625	0.656	0.665	0.681	0.637	0.608	0.644	0.578	0.72	0.619	0.676
CRC DACHS CIMP	0.712	0.701	0.71	0.704	0.691	0.712	0.709	0.702	0.704	0.65	0.674	0.665	0.686	0.638	0.666	0.633	0.669	0.698	0.613	0.614	0.57
BRCA CPTAC PIK3CA	0.679	0.691	0.701	0.694	0.717	0.695	0.654	0.625	0.663	0.692	0.586	0.664	0.671	0.687	0.639	0.581	0.628	0.62	0.74	0.64	0.699
STAD Kiel N STATUS	0.658	0.658	0.654	0.691	0.661	0.689	0.664	0.636	0.688	0.641	0.591	0.647	0.625	0.653	0.616	0.657	0.657	0.625	0.648	0.643	0.627
BRCA CPTAC ERBB2	0.695	0.709	0.683	0.687	0.708	0.656	0.642	0.707	0.558	0.609	0.576	0.631	0.639	0.617	0.677	0.613	0.675	0.555	0.716	0.507	0.677
CRC DACHS N STATUS	0.657	0.673	0.656	0.667	0.677	0.653	0.651	0.657	0.636	0.628	0.627	0.635	0.627	0.632	0.627	0.658	0.575	0.614	0.636	0.624	0.6
CRC CPTAC PIK3CA	0.64	0.657	0.648	0.661	0.636	0.656	0.681	0.658	0.661	0.645	0.638	0.633	0.615	0.595	0.555	0.601	0.662	0.604	0.598	0.626	0.574
CRC CPTAC N STATUS	0.643	0.661	0.638	0.664	0.652	0.644	0.662	0.639	0.642	0.557	0.604	0.603	0.614	0.593	0.623	0.604	0.535	0.568	0.655	0.567	0.559
STAD Bern N STATUS	0.665	0.693	0.583	0.621	0.756	0.578	0.561	0.619	0.508	0.576	0.589	0.643	0.585	0.592	0.601	0.563	0.613	0.646	0.648	0.607	0.599
LUAD CPTAC KRAS	0.652	0.611	0.583	0.633	0.637	0.614	0.567	0.533	0.601	0.655	0.558	0.542	0.542	0.598	0.721	0.63	0.574	0.498	0.525	0.595	0.56
CPTAC CRC Sidedness	0.598	0.593	0.61	0.618	0.612	0.568	0.582	0.574	0.598	0.644	0.645	0.622	0.55	0.587	0.598	0.588	0.546	0.572	0.56	0.578	0.549
BRCA IEO N STATUS	0.559	0.574	0.575	0.583	0.59	0.566	0.559	0.559	0.561	0.566	0.551	0.581	0.572	0.571	0.568	0.574	0.56	0.582	0.593	0.579	0.599
CRC DACHS KRAS	0.577	0.571	0.555	0.548	0.548	0.568	0.561	0.576	0.542	0.548	0.56	0.536	0.555	0.542	0.541	0.531	0.522	0.538	0.527	0.552	0.524
STAD Kiel M STATUS	0.604	0.555	0.526	0.545	0.548	0.509	0.545	0.553	0.54	0.493	0.55	0.508	0.531	0.513	0.539	0.484	0.54	0.52	0.489	0.612	0.46
Average	0.744	0.744	0.739	0.738	0.736	0.734	0.733	0.732	0.719	0.713	0.71	0.709	0.706	0.702	0.701	0.696	0.694	0.693	0.684	0.683	0.657

## Sheet: ED_Fig_4b
Extended Data Figure 4b: DeLong's Test comparing CONCH to other models
P-values (two-sided DeLong test)
Task	Concat-CONCH-V2	Avg-CONCH-V2	Concat-V2-GP	Avg-CONCH-GP	Concat-CONCH-GP	Avg-V2-GP	Virchow2	ProvGigaPath	UNI	H-optimus-0	DinoSSLPath	Panakeia*	CTransPath	Hibou-L	Hibou-B	Kaiko	Virchow	BiomedCLIP	Phikon	PLIP
NSCLC Subtyping	0.1582	0.3464	0.286	0.5703	0.9562	0.2083	0.0503	0.2178	0.0278	0.1043	0.005	0.0015	0.0818	0.0182	0.0053	0.0139	0.1917	0.0285	0.0013	0.0098
LUAD CPTAC EGFR	0.0501	0.4138	0.6571	0.2316	0.0505	0.7837	0.1804	0.3979	0.5311	0.8475	0.6343	0.2205	0.7736	0.8766	0.4581	0.1384	0.2645	0.0547	0.9176	0.5901
LUAD CPTAC KRAS	0.6434	0.0924	0.2135	0.8418	0.4373	0.064	0.0223	0.4355	0.7182	0.0603	0.0592	0.1043	0.2922	0.1639	0.8594	0.1559	0.0138	0.0686	0.2982	0.2575
LUAD CPTAC STK11	0.7378	0.2033	0.6911	0.852	0.1848	0.9158	0.8698	0.3963	0.9809	0.9875	0.7851	0.1675	0.1999	0.0022	0.0032	0.9016	0.9732	0	0.0119	0
LUAD CPTAC TP53	0.0783	0.7777	0.2156	0.4406	0.2933	0.2329	0.2663	0.1033	0.0251	0.0966	0.001	0.005	0.0017	0.1052	0.0209	0.0431	0.0146	0.001	0.007	0.0002
STAD Bern MSI	0.0006	0.0095	0.0014	0.002	0.0044	0.0028	0.0126	0.0117	0.7532	0.1228	0.031	0.6342	0.6608	0.9924	0.9325	0.0476	0.8466	0.0023	0.3202	0.0002
STAD Bern N STATUS	0	0	0	0	0	0	0	0	0	0	0	0	0	0	0	0	0	0	0	0
STAD Kiel EBV	0.144	0.5911	0.6374	0.1941	0.8476	0.5589	0.9338	0.3662	0.9371	0.8198	0.4843	0.9869	0.6497	0.4151	0.8294	0.0648	0.2337	0.0658	0.2115	0.0015
STAD Kiel MSI	0.0013	0.0006	0.0001	0.0146	0.0006	0.0003	0.0012	0.0427	0.347	0.9392	0.0758	0.1504	0.3036	0.4058	0.1757	0.445	0.4127	0.0086	0.4841	0.0024
STAD Kiel N STATUS	0.9028	0.8182	0.7556	0.0416	0.2149	0.8896	0.2733	0.3596	0.3893	0.004	0.565	0.1594	0.7492	0.0765	0.8776	0.8784	0.1363	0.6095	0.5225	0.1933
STAD Kiel M STATUS	0.038	0.6766	0.523	0.8277	0.0902	0.9107	0.8782	0.8165	0.1475	0.9587	0.199	0.6368	0.3542	0.7821	0.0749	0.8237	0.4447	0.1043	0.1129	0.0246
BRCA CPTAC ERBB2	0.705	0.9294	0.6283	0.3103	0.1043	0.0944	0.9872	0.0203	0.054	0.0213	0.1373	0.2312	0.0525	0.5258	0.0962	0.5855	0.0152	0.9103	0.0059	0.6432
BRCA CPTAC ESR1	0.0002	0.0006	0.0004	0.1639	0.006	0.0101	0.0007	0.8815	0.0432	0.1223	0.1085	0.0073	0.1882	0.0029	0.0041	0.0189	0.231	0.1867	0.1169	0.6963
BRCA CPTAC PGR	0.363	0.5166	0.368	0.3802	0.1294	0.6823	0.8283	0.5756	0.8565	0.5357	0.7647	0.0871	0.6496	0.2936	0.1283	0.8987	0.2413	0.3853	0.1124	0.3725
BRCA CPTAC PIK3CA	0.2063	0.1266	0.6228	0.2808	0.2967	0.0543	0.0146	0.163	0.3599	0.0001	0.1128	0.1289	0.4283	0.0449	0.0014	0.0471	0.0016	0.4336	0.037	0.6897
BRCA IEO N STATUS	0.0028	0.0142	0.1519	0.1458	0.0043	0.0055	0.0075	0.0349	0.0423	0.0032	0.4026	0.1284	0.0915	0.2637	0.2093	0.0356	0.4676	0.8269	0.4024	0.5208
CPTAC CRC Sidedness	0.6369	0.2646	0.9694	0.6597	0.0728	0.4165	0.3625	0.7174	0.4036	0.437	0.792	0.1368	0.6079	0.7992	0.6421	0.1773	0.3006	0.2903	0.4187	0.19
CRC CPTAC MSI	0.0302	0.0259	0.2457	0.6201	0.6215	0.5514	0.1461	0.3455	0.6676	0.7385	0.095	0.0182	0.5765	0.2247	0.2153	0.2145	0.0739	0.0146	0.3403	0.0035
CRC CPTAC BRAF	0.3448	0.5604	0.8576	0.3113	0.9788	0.417	0.8199	0.3372	0.1614	0.2884	0.2943	0.8427	0.5901	0.3837	0.4936	0.2173	0.151	0.129	1	0.0904
CRC CPTAC KRAS	0.5148	0.4193	0.4258	0.6211	0.8698	0.8953	0.9828	0.5531	0.2931	0.1857	0.1661	0.4266	0.4932	0.1166	0.0218	0.2279	0.054	0.8797	0.0885	0.4984
CRC CPTAC PIK3CA	0.9044	0.2568	0.8355	0.3252	0.652	0.3709	0.6606	0.6917	0.8567	0.9739	0.9706	0.7729	0.4353	0.2992	0.5266	0.6774	0.471	0.4304	0.8873	0.3382
CRC CPTAC N STATUS	0.7546	0.6653	0.6604	0.6385	0.7975	0.82	0.7378	0.8265	0.0843	0.3451	0.2548	0.3475	0.185	0.4436	0.2956	0.0801	0.104	0.956	0.0468	0.0982
DACHS CRC Sidedness	0	0	0	0	0	0	0.0006	0.0001	0	0.7966	0	0.0003	0	0.9136	0.0069	0	0	0.0299	0	0
CRC DACHS MSI	0.0071	0	0.0027	0.0923	0.0046	0.1	0.0009	0.4811	0.3679	0.1954	0.2113	0.4119	0.2449	0.2192	0.2397	0.0551	0	0	0.0226	0
CRC DACHS BRAF	0.1854	0.2346	0.0585	0.0139	0.0001	0.6083	0.4279	0.8809	0.2619	0.0411	0.0004	0.0098	0.0005	0.2749	0.0954	0.0006	0.2965	0	0.0172	0.0002
CRC DACHS KRAS	0.0069	0.0018	0.5391	0.9713	0.0472	0.1775	0.0113	0.5384	0.9508	0.2366	0.0874	0.4673	0.447	0.5233	0.1444	0.0187	0.4082	0.0287	0.7442	0.0408
CRC DACHS CIMP	0.0138	0.0034	0.0376	0.0094	0.0008	0.0434	0.2938	0.1829	0.0006	0.1649	0.014	0.6779	0	0.0496	0	0.0403	0.5619	0	0	0
CRC DACHS N STATUS	0.0002	0.235	0.0006	0.0145	0	0.0002	0.0022	0	0	0	0	0	0	0	0.0258	0	0	0	0	0
CRC DACHS M STATUS	0.2254	0.0007	0.0096	0.7897	0.7063	0.4273	0.1331	0.02	0.2188	0.5452	0.9694	0.0272	0.0171	0.0001	0.0009	0	0.2716	0.5092	0	0
AUROC Score of CONCH (Baseline)
Task	Concat-CONCH-V2	Avg-CONCH-V2	Concat-V2-GP	Avg-CONCH-GP	Concat-CONCH-GP	Avg-V2-GP	Virchow2	ProvGigaPath	UNI	H-optimus-0	DinoSSLPath	Panakeia*	CTransPath	Hibou-L	Hibou-B	Kaiko	Virchow	BiomedCLIP	Phikon	PLIP
NSCLC Subtyping	0.9944	0.9944	0.9944	0.9944	0.9944	0.9944	0.9944	0.9944	0.9944	0.9944	0.9944	0.9944	0.9944	0.9944	0.9944	0.9944	0.9944	0.9944	0.9944	0.9944
LUAD CPTAC EGFR	0.7859	0.7859	0.7859	0.7859	0.7859	0.7859	0.7859	0.7859	0.7859	0.7859	0.7859	0.7859	0.7859	0.7859	0.7859	0.7859	0.7859	0.7859	0.7859	0.7859
LUAD CPTAC KRAS	0.6372	0.6372	0.6372	0.6372	0.6372	0.6372	0.6372	0.6372	0.6372	0.6372	0.6372	0.6372	0.6372	0.6372	0.6372	0.6372	0.6372	0.6372	0.6372	0.6372
LUAD CPTAC STK11	0.8649	0.8649	0.8649	0.8649	0.8649	0.8649	0.8649	0.8649	0.8649	0.8649	0.8649	0.8649	0.8649	0.8649	0.8649	0.8649	0.8649	0.8649	0.8649	0.8649
LUAD CPTAC TP53	0.8139	0.8139	0.8139	0.8139	0.8139	0.8139	0.8139	0.8139	0.8139	0.8139	0.8139	0.8139	0.8139	0.8139	0.8139	0.8139	0.8139	0.8139	0.8139	0.8139
STAD Bern MSI	0.7488	0.7488	0.7488	0.7488	0.7488	0.7488	0.7488	0.7488	0.7488	0.7488	0.7488	0.7488	0.7488	0.7488	0.7488	0.7488	0.7488	0.7488	0.7488	0.7488
STAD Bern N STATUS	0.7563	0.7563	0.7563	0.7563	0.7563	0.7563	0.7563	0.7563	0.7563	0.7563	0.7563	0.7563	0.7563	0.7563	0.7563	0.7563	0.7563	0.7563	0.7563	0.7563
STAD Kiel EBV	0.888	0.888	0.888	0.888	0.888	0.888	0.888	0.888	0.888	0.888	0.888	0.888	0.888	0.888	0.888	0.888	0.888	0.888	0.888	0.888
STAD Kiel MSI	0.7394	0.7394	0.7394	0.7394	0.7394	0.7394	0.7394	0.7394	0.7394	0.7394	0.7394	0.7394	0.7394	0.7394	0.7394	0.7394	0.7394	0.7394	0.7394	0.7394
STAD Kiel N STATUS	0.6605	0.6605	0.6605	0.6605	0.6605	0.6605	0.6605	0.6605	0.6605	0.6605	0.6605	0.6605	0.6605	0.6605	0.6605	0.6605	0.6605	0.6605	0.6605	0.6605
STAD Kiel M STATUS	0.5483	0.5483	0.5483	0.5483	0.5483	0.5483	0.5483	0.5483	0.5483	0.5483	0.5483	0.5483	0.5483	0.5483	0.5483	0.5483	0.5483	0.5483	0.5483	0.5483
BRCA CPTAC ERBB2	0.7075	0.7075	0.7075	0.7075	0.7075	0.7075	0.7075	0.7075	0.7075	0.7075	0.7075	0.7075	0.7075	0.7075	0.7075	0.7075	0.7075	0.7075	0.7075	0.7075
BRCA CPTAC ESR1	0.8274	0.8274	0.8274	0.8274	0.8274	0.8274	0.8274	0.8274	0.8274	0.8274	0.8274	0.8274	0.8274	0.8274	0.8274	0.8274	0.8274	0.8274	0.8274	0.8274
BRCA CPTAC PGR	0.8174	0.8174	0.8174	0.8174	0.8174	0.8174	0.8174	0.8174	0.8174	0.8174	0.8174	0.8174	0.8174	0.8174	0.8174	0.8174	0.8174	0.8174	0.8174	0.8174
BRCA CPTAC PIK3CA	0.7173	0.7173	0.7173	0.7173	0.7173	0.7173	0.7173	0.7173	0.7173	0.7173	0.7173	0.7173	0.7173	0.7173	0.7173	0.7173	0.7173	0.7173	0.7173	0.7173
BRCA IEO N STATUS	0.5903	0.5903	0.5903	0.5903	0.5903	0.5903	0.5903	0.5903	0.5903	0.5903	0.5903	0.5903	0.5903	0.5903	0.5903	0.5903	0.5903	0.5903	0.5903	0.5903
CPTAC CRC Sidedness	0.6116	0.6116	0.6116	0.6116	0.6116	0.6116	0.6116	0.6116	0.6116	0.6116	0.6116	0.6116	0.6116	0.6116	0.6116	0.6116	0.6116	0.6116	0.6116	0.6116
CRC CPTAC MSI	0.93	0.93	0.93	0.93	0.93	0.93	0.93	0.93	0.93	0.93	0.93	0.93	0.93	0.93	0.93	0.93	0.93	0.93	0.93	0.93
CRC CPTAC BRAF	0.7538	0.7538	0.7538	0.7538	0.7538	0.7538	0.7538	0.7538	0.7538	0.7538	0.7538	0.7538	0.7538	0.7538	0.7538	0.7538	0.7538	0.7538	0.7538	0.7538
CRC CPTAC KRAS	0.7127	0.7127	0.7127	0.7127	0.7127	0.7127	0.7127	0.7127	0.7127	0.7127	0.7127	0.7127	0.7127	0.7127	0.7127	0.7127	0.7127	0.7127	0.7127	0.7127
CRC CPTAC PIK3CA	0.6358	0.6358	0.6358	0.6358	0.6358	0.6358	0.6358	0.6358	0.6358	0.6358	0.6358	0.6358	0.6358	0.6358	0.6358	0.6358	0.6358	0.6358	0.6358	0.6358
CRC CPTAC N STATUS	0.6524	0.6524	0.6524	0.6524	0.6524	0.6524	0.6524	0.6524	0.6524	0.6524	0.6524	0.6524	0.6524	0.6524	0.6524	0.6524	0.6524	0.6524	0.6524	0.6524
DACHS CRC Sidedness	0.7264	0.7264	0.7264	0.7264	0.7264	0.7264	0.7264	0.7264	0.7264	0.7264	0.7264	0.7264	0.7264	0.7264	0.7264	0.7264	0.7264	0.7264	0.7264	0.7264
CRC DACHS MSI	0.8441	0.8441	0.8441	0.8441	0.8441	0.8441	0.8441	0.8441	0.8441	0.8441	0.8441	0.8441	0.8441	0.8441	0.8441	0.8441	0.8441	0.8441	0.8441	0.8441
CRC DACHS BRAF	0.7659	0.7659	0.7659	0.7659	0.7659	0.7659	0.7659	0.7659	0.7659	0.7659	0.7659	0.7659	0.7659	0.7659	0.7659	0.7659	0.7659	0.7659	0.7659	0.7659
CRC DACHS KRAS	0.5485	0.5485	0.5485	0.5485	0.5485	0.5485	0.5485	0.5485	0.5485	0.5485	0.5485	0.5485	0.5485	0.5485	0.5485	0.5485	0.5485	0.5485	0.5485	0.5485
CRC DACHS CIMP	0.6915	0.6915	0.6915	0.6915	0.6915	0.6915	0.6915	0.6915	0.6915	0.6915	0.6915	0.6915	0.6915	0.6915	0.6915	0.6915	0.6915	0.6915	0.6915	0.6915
CRC DACHS N STATUS	0.6767	0.6767	0.6767	0.6767	0.6767	0.6767	0.6767	0.6767	0.6767	0.6767	0.6767	0.6767	0.6767	0.6767	0.6767	0.6767	0.6767	0.6767	0.6767	0.6767
CRC DACHS M STATUS	0.6988	0.6988	0.6988	0.6988	0.6988	0.6988	0.6988	0.6988	0.6988	0.6988	0.6988	0.6988	0.6988	0.6988	0.6988	0.6988	0.6988	0.6988	0.6988	0.6988
AUROC Score of Comparison Model
Task	Concat-CONCH-V2	Avg-CONCH-V2	Concat-V2-GP	Avg-CONCH-GP	Concat-CONCH-GP	Avg-V2-GP	Virchow2	ProvGigaPath	UNI	H-optimus-0	DinoSSLPath	Panakeia*	CTransPath	Hibou-L	Hibou-B	Kaiko	Virchow	BiomedCLIP	Phikon	PLIP
NSCLC Subtyping	0.9917	0.9933	0.9921	0.9951	0.9943	0.9916	0.9885	0.9908	0.9859	0.9889	0.9766	0.9623	0.9879	0.9794	0.9745	0.9791	0.9902	0.981	0.9686	0.9788
LUAD CPTAC EGFR	0.7439	0.777	0.7753	0.8051	0.8313	0.7929	0.7504	0.8109	0.8015	0.7802	0.7721	0.7492	0.7962	0.7778	0.8076	0.7386	0.7508	0.7226	0.7896	0.7623
LUAD CPTAC KRAS	0.652	0.6115	0.5832	0.633	0.6144	0.5667	0.5329	0.6009	0.655	0.5583	0.5422	0.5422	0.5984	0.7209	0.6296	0.5739	0.4983	0.5249	0.5946	0.5595
LUAD CPTAC STK11	0.8756	0.8946	0.8788	0.8699	0.9066	0.8611	0.8718	0.8314	0.8662	0.8643	0.8504	0.7784	0.7942	0.6061	0.6471	0.8598	0.8636	0.6054	0.6604	0.6035
LUAD CPTAC TP53	0.7783	0.8178	0.775	0.8004	0.7889	0.7783	0.7832	0.7576	0.7476	0.7615	0.739	0.7369	0.7398	0.7569	0.7444	0.7476	0.7333	0.7337	0.7301	0.6941
STAD Bern MSI	0.8082	0.7813	0.8149	0.7815	0.7946	0.809	0.8022	0.8036	0.7413	0.7776	0.7052	0.7385	0.7399	0.7491	0.7461	0.7942	0.7447	0.6949	0.7263	0.6145
STAD Bern N STATUS	0.6648	0.6925	0.5832	0.621	0.5783	0.561	0.6187	0.5085	0.5757	0.5892	0.6431	0.5849	0.592	0.6007	0.5634	0.6126	0.6458	0.6482	0.6065	0.5992
STAD Kiel EBV	0.9163	0.9003	0.9089	0.9134	0.8852	0.9097	0.8915	0.9207	0.8854	0.8756	0.8674	0.8872	0.8681	0.8403	0.8766	0.7434	0.842	0.8447	0.8195	0.8166
STAD Kiel MSI	0.8141	0.7859	0.8254	0.7673	0.7924	0.8146	0.8249	0.7857	0.7168	0.7418	0.6911	0.7792	0.7108	0.7627	0.7715	0.7658	0.7172	0.6663	0.7133	0.628
STAD Kiel N STATUS	0.6585	0.6577	0.6535	0.6907	0.6886	0.6639	0.6357	0.6885	0.6407	0.5914	0.6473	0.6252	0.653	0.6157	0.6565	0.6571	0.6252	0.6476	0.6428	0.6267
STAD Kiel M STATUS	0.604	0.5547	0.526	0.545	0.5087	0.5451	0.5528	0.54	0.4934	0.55	0.508	0.531	0.5128	0.5386	0.4841	0.5399	0.5202	0.4888	0.6124	0.4601
BRCA CPTAC ERBB2	0.6954	0.7089	0.6826	0.6867	0.6557	0.6415	0.7069	0.558	0.6092	0.5761	0.6307	0.6388	0.6166	0.6772	0.6132	0.6745	0.5553	0.7156	0.5074	0.6765
BRCA CPTAC ESR1	0.9058	0.8731	0.9169	0.845	0.8666	0.8839	0.9123	0.8311	0.8679	0.8706	0.8601	0.8898	0.8574	0.9049	0.9006	0.887	0.8555	0.8611	0.7814	0.8404
BRCA CPTAC PGR	0.8363	0.8257	0.8397	0.8291	0.8391	0.8269	0.8229	0.8014	0.8211	0.7994	0.8254	0.8514	0.8071	0.7911	0.7831	0.8143	0.7863	0.7923	0.7626	0.7883
BRCA CPTAC PIK3CA	0.6791	0.6906	0.7009	0.6935	0.6954	0.6544	0.6255	0.6634	0.6916	0.5863	0.664	0.6714	0.6871	0.639	0.5809	0.628	0.62	0.7401	0.6399	0.6993
BRCA IEO N STATUS	0.5587	0.5744	0.5754	0.5826	0.5659	0.5592	0.5588	0.5614	0.5661	0.5511	0.581	0.5715	0.5709	0.5684	0.5739	0.5605	0.5823	0.5935	0.5788	0.5991
CPTAC CRC Sidedness	0.5975	0.5927	0.6103	0.6178	0.5676	0.5824	0.5745	0.5979	0.6443	0.6453	0.6219	0.5504	0.5865	0.5982	0.5879	0.5459	0.5721	0.5604	0.5779	0.5487
CRC CPTAC MSI	0.9604	0.9475	0.947	0.9357	0.9182	0.9388	0.9486	0.909	0.9372	0.9388	0.876	0.8621	0.9172	0.8925	0.8945	0.8889	0.8899	0.7886	0.9038	0.7449
CRC CPTAC BRAF	0.7245	0.7663	0.7612	0.7751	0.7546	0.7846	0.7656	0.7927	0.7963	0.8212	0.7963	0.7612	0.7341	0.7231	0.7289	0.7114	0.6872	0.6608	0.7538	0.6425
CRC CPTAC KRAS	0.738	0.7368	0.6777	0.6974	0.7054	0.7195	0.7115	0.6801	0.6394	0.6245	0.6563	0.6652	0.6813	0.637	0.6085	0.6443	0.5783	0.7203	0.6189	0.6761
CRC CPTAC PIK3CA	0.64	0.657	0.6479	0.6606	0.6558	0.6812	0.6582	0.6606	0.6455	0.6376	0.6334	0.6152	0.5947	0.5547	0.6007	0.6618	0.6044	0.5977	0.6261	0.5735
CRC CPTAC N STATUS	0.6425	0.6607	0.6379	0.6637	0.6438	0.6617	0.6389	0.6419	0.5565	0.6035	0.6032	0.6144	0.5926	0.6233	0.6035	0.5347	0.5681	0.6551	0.5671	0.5585
DACHS CRC Sidedness	0.7886	0.7564	0.8117	0.7488	0.7516	0.7615	0.755	0.7536	0.6836	0.7287	0.782	0.7532	0.6758	0.7271	0.7041	0.6808	0.6797	0.7057	0.6547	0.6436
CRC DACHS MSI	0.8692	0.8773	0.875	0.8562	0.8634	0.8626	0.8834	0.8358	0.8554	0.8261	0.8599	0.8552	0.8588	0.8247	0.8269	0.816	0.8888	0.7502	0.8093	0.7227
CRC DACHS BRAF	0.7823	0.7759	0.791	0.7842	0.7999	0.7731	0.7529	0.7682	0.7469	0.7306	0.6938	0.7164	0.7131	0.7478	0.789	0.7129	0.751	0.6809	0.7345	0.6983
CRC DACHS KRAS	0.577	0.5713	0.5545	0.5482	0.5682	0.5611	0.576	0.5417	0.5478	0.5599	0.5361	0.555	0.5416	0.5408	0.5314	0.5222	0.5382	0.5269	0.5522	0.5243
CRC DACHS CIMP	0.7118	0.7012	0.7103	0.7035	0.7123	0.709	0.7017	0.7039	0.6502	0.6745	0.6654	0.6864	0.6379	0.6655	0.633	0.6687	0.6983	0.6125	0.6136	0.5695
CRC DACHS N STATUS	0.6571	0.6728	0.6555	0.6668	0.6528	0.6514	0.6571	0.6357	0.6284	0.6267	0.6346	0.6267	0.632	0.6274	0.658	0.5747	0.6143	0.636	0.624	0.6003
CRC DACHS M STATUS	0.7098	0.7199	0.7249	0.6976	0.6958	0.7071	0.7162	0.673	0.6846	0.706	0.6985	0.6762	0.67	0.6481	0.6605	0.5989	0.6859	0.6922	0.639	0.6158
AUROC Difference (CONCH - Comparison Model)
Task	Concat-CONCH-V2	Avg-CONCH-V2	Concat-V2-GP	Avg-CONCH-GP	Concat-CONCH-GP	Avg-V2-GP	Virchow2	ProvGigaPath	UNI	H-optimus-0	DinoSSLPath	Panakeia*	CTransPath	Hibou-L	Hibou-B	Kaiko	Virchow	BiomedCLIP	Phikon	PLIP
NSCLC Subtyping	0.0027	0.0011	0.0024	-0.0007	0.0001	0.0028	0.0059	0.0036	0.0085	0.0055	0.0178	0.0321	0.0065	0.015	0.0199	0.0153	0.0042	0.0134	0.0258	0.0156
LUAD CPTAC EGFR	0.0421	0.009	0.0106	-0.0192	-0.0453	-0.0069	0.0355	-0.0249	-0.0155	0.0057	0.0139	0.0368	-0.0102	0.0082	-0.0217	0.0474	0.0351	0.0633	-0.0037	0.0237
LUAD CPTAC KRAS	-0.0148	0.0258	0.0541	0.0042	0.0228	0.0705	0.1043	0.0363	-0.0177	0.079	0.095	0.095	0.0389	-0.0836	0.0076	0.0633	0.1389	0.1123	0.0427	0.0777
LUAD CPTAC STK11	-0.0107	-0.0297	-0.0139	-0.0051	-0.0417	0.0038	-0.0069	0.0335	-0.0013	0.0006	0.0145	0.0865	0.0707	0.2588	0.2178	0.0051	0.0013	0.2595	0.2045	0.2614
LUAD CPTAC TP53	0.0357	-0.0039	0.0389	0.0135	0.025	0.0357	0.0307	0.0563	0.0663	0.0524	0.0749	0.077	0.0742	0.057	0.0695	0.0663	0.0806	0.0802	0.0838	0.1198
STAD Bern MSI	-0.0593	-0.0325	-0.0661	-0.0327	-0.0458	-0.0601	-0.0534	-0.0548	0.0075	-0.0288	0.0437	0.0103	0.0089	-0.0003	0.0027	-0.0454	0.0041	0.0539	0.0225	0.1344
STAD Bern N STATUS	0.0915	0.0638	0.1731	0.1353	0.178	0.1953	0.1376	0.2478	0.1807	0.1671	0.1133	0.1714	0.1643	0.1556	0.193	0.1438	0.1106	0.1081	0.1498	0.1572
STAD Kiel EBV	-0.0283	-0.0123	-0.021	-0.0254	0.0028	-0.0217	-0.0035	-0.0327	0.0026	0.0123	0.0206	0.0007	0.0199	0.0476	0.0114	0.1446	0.046	0.0432	0.0684	0.0714
STAD Kiel MSI	-0.0747	-0.0465	-0.0861	-0.0279	-0.0531	-0.0752	-0.0856	-0.0464	0.0225	-0.0024	0.0483	-0.0398	0.0286	-0.0234	-0.0321	-0.0264	0.0221	0.0731	0.026	0.1114
STAD Kiel N STATUS	0.002	0.0028	0.007	-0.0302	-0.0281	-0.0034	0.0248	-0.028	0.0198	0.0691	0.0132	0.0353	0.0075	0.0448	0.004	0.0034	0.0353	0.0129	0.0177	0.0338
STAD Kiel M STATUS	-0.0556	-0.0064	0.0223	0.0034	0.0396	0.0032	-0.0044	0.0083	0.0549	-0.0016	0.0403	0.0173	0.0356	0.0097	0.0642	0.0084	0.0282	0.0596	-0.0641	0.0882
BRCA CPTAC ERBB2	0.0121	-0.0013	0.0249	0.0209	0.0519	0.066	0.0007	0.1496	0.0984	0.1314	0.0768	0.0687	0.091	0.0303	0.0943	0.033	0.1523	-0.0081	0.2001	0.031
BRCA CPTAC ESR1	-0.0784	-0.0457	-0.0895	-0.0176	-0.0392	-0.0565	-0.0849	-0.0037	-0.0404	-0.0432	-0.0327	-0.0624	-0.0299	-0.0775	-0.0732	-0.0596	-0.0281	-0.0337	0.046	-0.013
BRCA CPTAC PGR	-0.0189	-0.0083	-0.0223	-0.0117	-0.0217	-0.0094	-0.0054	0.016	-0.0037	0.018	-0.008	-0.034	0.0103	0.0263	0.0343	0.0031	0.0311	0.0251	0.0549	0.0291
BRCA CPTAC PIK3CA	0.0382	0.0266	0.0164	0.0237	0.0218	0.0629	0.0918	0.0539	0.0257	0.1309	0.0533	0.0459	0.0302	0.0783	0.1364	0.0892	0.0972	-0.0228	0.0773	0.018
BRCA IEO N STATUS	0.0316	0.0159	0.0149	0.0077	0.0244	0.0311	0.0315	0.0288	0.0242	0.0392	0.0093	0.0187	0.0194	0.0219	0.0163	0.0298	0.008	-0.0032	0.0115	-0.0088
CPTAC CRC Sidedness	0.0141	0.0189	0.0014	-0.0062	0.044	0.0292	0.0372	0.0138	-0.0327	-0.0337	-0.0103	0.0612	0.0251	0.0134	0.0237	0.0657	0.0396	0.0513	0.0337	0.063
CRC CPTAC MSI	-0.0303	-0.0175	-0.017	-0.0057	0.0118	-0.0087	-0.0185	0.0211	-0.0072	-0.0087	0.054	0.0679	0.0129	0.0376	0.0355	0.0412	0.0401	0.1415	0.0262	0.1852
CRC CPTAC BRAF	0.0293	-0.0125	-0.0073	-0.0212	-0.0007	-0.0308	-0.0117	-0.0388	-0.0425	-0.0674	-0.0425	-0.0073	0.0198	0.0308	0.0249	0.0425	0.0667	0.093	0	0.1114
CRC CPTAC KRAS	-0.0254	-0.0241	0.035	0.0153	0.0072	-0.0068	0.0012	0.0326	0.0732	0.0881	0.0563	0.0475	0.0314	0.0757	0.1042	0.0684	0.1344	-0.0076	0.0938	0.0366
CRC CPTAC PIK3CA	-0.0042	-0.0212	-0.0121	-0.0248	-0.02	-0.0454	-0.0224	-0.0248	-0.0097	-0.0018	0.0024	0.0206	0.0411	0.0811	0.0351	-0.026	0.0315	0.0381	0.0097	0.0623
CRC CPTAC N STATUS	0.0099	-0.0083	0.0146	-0.0112	0.0086	-0.0093	0.0136	0.0106	0.0959	0.0489	0.0493	0.038	0.0599	0.0291	0.0489	0.1177	0.0843	-0.0026	0.0853	0.0939
DACHS CRC Sidedness	-0.0622	-0.03	-0.0853	-0.0224	-0.0252	-0.0351	-0.0286	-0.0272	0.0428	-0.0023	-0.0556	-0.0268	0.0506	-0.0007	0.0223	0.0456	0.0467	0.0207	0.0717	0.0828
CRC DACHS MSI	-0.0252	-0.0333	-0.0309	-0.0121	-0.0193	-0.0185	-0.0394	0.0083	-0.0114	0.018	-0.0158	-0.0112	-0.0147	0.0194	0.0172	0.0281	-0.0447	0.0939	0.0347	0.1214
CRC DACHS BRAF	-0.0164	-0.01	-0.0251	-0.0183	-0.0339	-0.0072	0.013	-0.0022	0.019	0.0353	0.0722	0.0495	0.0528	0.0182	-0.023	0.0531	0.0149	0.085	0.0314	0.0677
CRC DACHS KRAS	-0.0285	-0.0228	-0.006	0.0003	-0.0197	-0.0126	-0.0275	0.0067	0.0007	-0.0114	0.0123	-0.0066	0.0068	0.0077	0.0171	0.0263	0.0102	0.0216	-0.0037	0.0242
CRC DACHS CIMP	-0.0203	-0.0097	-0.0188	-0.012	-0.0208	-0.0175	-0.0102	-0.0124	0.0412	0.017	0.0261	0.0051	0.0536	0.026	0.0585	0.0228	-0.0069	0.0789	0.0779	0.122
CRC DACHS N STATUS	0.0196	0.0039	0.0212	0.0099	0.0239	0.0253	0.0196	0.041	0.0483	0.05	0.0421	0.05	0.0447	0.0494	0.0187	0.102	0.0624	0.0407	0.0527	0.0764
CRC DACHS M STATUS	-0.0109	-0.0211	-0.0261	0.0012	0.003	-0.0082	-0.0173	0.0258	0.0142	-0.0072	0.0004	0.0226	0.0288	0.0507	0.0383	0.0999	0.0129	0.0067	0.0598	0.083

## Sheet: ED_Fig_4c
Extended Data Figure 4c: DeLong's Test comparing Virchow2 to other models
P-values (two-sided DeLong test)
Task	Concat-CONCH-V2	Avg-CONCH-V2	Concat-V2-GP	Avg-CONCH-GP	CONCH	Concat-CONCH-GP	Avg-V2-GP	ProvGigaPath	UNI	H-optimus-0	DinoSSLPath	Panakeia*	CTransPath	Hibou-L	Hibou-B	Kaiko	Virchow	BiomedCLIP	Phikon	PLIP
NSCLC Subtyping	0.095	0.023	0.0239	0.0237	0.0503	0.0385	0.0911	0.4395	0.3731	0.8764	0.028	0.005	0.8901	0.0527	0.0279	0.1005	0.655	0.2166	0.0056	0.1049
LUAD CPTAC EGFR	0.69	0.1396	0.039	0.0134	0.1804	0.0055	0.019	0.0289	0.0287	0.2992	0.4363	0.9644	0.1992	0.6224	0.0333	0.7187	0.988	0.4967	0.2064	0.8107
LUAD CPTAC KRAS	0.0094	0.0198	0.2285	0.0505	0.0223	0.0765	0.3705	0.2489	0.033	0.6415	0.8406	0.8844	0.1537	0.0074	0.0217	0.4212	0.5244	0.876	0.2053	0.6332
LUAD CPTAC STK11	0.9092	0.2961	0.7899	0.9597	0.8698	0.2073	0.633	0.312	0.8712	0.823	0.6044	0.0504	0.1182	0.001	0.0016	0.6872	0.7834	0	0.0021	0.0002
LUAD CPTAC TP53	0.8227	0.0379	0.6048	0.3985	0.2663	0.7691	0.7259	0.3025	0.0794	0.3166	0.1087	0.1358	0.1548	0.428	0.1506	0.2153	0.0766	0.122	0.1023	0.018
STAD Bern MSI	0.623	0.0427	0.0616	0.2158	0.0126	0.6563	0.4199	0.9316	0.0082	0.2508	0.0001	0.0041	0.0024	0.014	0.0694	0.6751	0.0047	0	0.0044	0
STAD Bern N STATUS	0	0	0	0.8773	0	0.0228	0	0	0.0018	0.0292	0.088	0.047	0.0825	0.2782	0.0022	0.6833	0.0969	0.1347	0.5175	0.3927
STAD Kiel EBV	0.4043	0.6679	0.3002	0.4364	0.9338	0.8324	0.1628	0.2665	0.8263	0.6397	0.1525	0.8455	0.2381	0.1554	0.3686	0.0326	0.0619	0.2328	0.0378	0.0805
STAD Kiel MSI	0.1618	0.0043	0.9629	0.0126	0.0012	0.0891	0.3643	0.0969	0.002	0.0137	0.0002	0.0876	0.0005	0.0071	0.0502	0.0388	0.0044	0	0.0064	0
STAD Kiel N STATUS	0.0239	0.0483	0.041	0.0006	0.2733	0.0079	0.0024	0.0134	0.7379	0.0103	0.5617	0.6569	0.3352	0.4274	0.348	0.1575	0.5929	0.628	0.7681	0.708
STAD Kiel M STATUS	0.0506	0.8991	0.1968	0.7605	0.8782	0.1015	0.5337	0.6871	0.0697	0.9122	0.1173	0.5706	0.3219	0.709	0.034	0.7274	0.3245	0.0972	0.1364	0.0414
BRCA CPTAC ERBB2	0.6486	0.9481	0.5419	0.6598	0.9872	0.224	0.1268	0.0524	0.079	0.0712	0.2127	0.2505	0.0881	0.6219	0.1084	0.5693	0.013	0.907	0.0218	0.6645
BRCA CPTAC ESR1	0.367	0.0063	0.4111	0.0026	0.0007	0.0059	0.0164	0.0008	0.0165	0.0574	0.0211	0.1975	0.0097	0.5769	0.4958	0.1442	0.0463	0.0638	0	0.0372
BRCA CPTAC PGR	0.3567	0.8294	0.1045	0.7784	0.8283	0.4741	0.7717	0.4445	0.9445	0.4115	0.9291	0.1806	0.4591	0.1736	0.0896	0.6851	0.2507	0.3721	0.0524	0.3753
BRCA CPTAC PIK3CA	0.008	0.0063	0.0086	0.055	0.0146	0.023	0.2809	0.3673	0.0349	0.2727	0.3055	0.1814	0.1383	0.7219	0.2125	0.9451	0.862	0.0046	0.72	0.1861
BRCA IEO N STATUS	0.9861	0.0059	0.0262	0.017	0.0075	0.4944	0.9355	0.825	0.4983	0.4403	0.0989	0.2826	0.3211	0.6001	0.2409	0.8847	0.0731	0.0154	0.136	0.0053
CPTAC CRC Sidedness	0.2323	0.5045	0.1522	0.2263	0.3625	0.8374	0.6825	0.5253	0.0577	0.0859	0.2889	0.5652	0.8093	0.5117	0.7312	0.5136	0.9485	0.8023	0.9385	0.6865
CRC CPTAC MSI	0.2018	0.8812	0.84	0.3814	0.1461	0.2558	0.3959	0.0862	0.5229	0.6312	0.0339	0.004	0.1217	0.0718	0.1047	0.0586	0.0123	0.0091	0.1107	0.0029
CRC CPTAC BRAF	0.1571	0.9814	0.8324	0.8444	0.8199	0.8225	0.5388	0.5965	0.4478	0.3489	0.6386	0.9223	0.6128	0.1618	0.4661	0.3354	0.0707	0.1845	0.6773	0.1592
CRC CPTAC KRAS	0.4167	0.4128	0.3569	0.7886	0.9828	0.8877	0.7945	0.5541	0.2624	0.0413	0.2986	0.3437	0.5617	0.2116	0.1524	0.3057	0.0123	0.8649	0.1062	0.5787
CRC CPTAC PIK3CA	0.5125	0.9725	0.8481	0.9613	0.6606	0.9696	0.5378	0.9699	0.812	0.7247	0.6934	0.5249	0.1936	0.1346	0.3127	0.9501	0.2097	0.1411	0.5552	0.1902
CRC CPTAC N STATUS	0.9017	0.3718	0.9675	0.4774	0.7378	0.8863	0.3697	0.9429	0.1205	0.4213	0.3128	0.4906	0.1478	0.6815	0.3925	0.0474	0.1678	0.7323	0.0706	0.1199
DACHS CRC Sidedness	0	0.7672	0	0.3388	0.0006	0.5855	0.0168	0.7994	0	0.0001	0	0.7711	0	0.0005	0	0	0	0	0	0
CRC DACHS MSI	0.0116	0.3492	0.1373	0.001	0.0009	0.0207	0.0001	0	0.0014	0	0.0078	0.0015	0.0082	0	0	0	0.5165	0	0	0
CRC DACHS BRAF	0.0005	0.0069	0.0001	0.0231	0.4279	0.002	0.0047	0.3105	0.5903	0.1557	0	0.0027	0.0063	0.689	0.0066	0.0371	0.9005	0.0002	0.1683	0.036
CRC DACHS KRAS	0.8473	0.2449	0.0085	0.0117	0.0113	0.4784	0.0331	0.0049	0.0125	0.1211	0.0001	0.0381	0.0022	0.0007	0.0003	0	0.0012	0.0001	0.0543	0.0006
CRC DACHS CIMP	0.107	0.9357	0.159	0.8359	0.2938	0.2186	0.2809	0.8158	0	0.0169	0.0003	0.1868	0	0.0006	0	0.0004	0.7722	0	0	0
CRC DACHS N STATUS	0.9997	0	0.611	0.0381	0.0022	0.3233	0.0453	0.0002	0.0001	0	0	0	0.0002	0	0.8879	0	0	0.0008	0	0
CRC DACHS M STATUS	0.1956	0.5207	0.0921	0.0622	0.1331	0.0119	0.0334	0	0.0002	0.3902	0.0693	0.0002	0	0	0	0	0.0032	0.0101	0	0
AUROC Score of Virchow2 (Baseline)
Task	Concat-CONCH-V2	Avg-CONCH-V2	Concat-V2-GP	Avg-CONCH-GP	CONCH	Concat-CONCH-GP	Avg-V2-GP	ProvGigaPath	UNI	H-optimus-0	DinoSSLPath	Panakeia*	CTransPath	Hibou-L	Hibou-B	Kaiko	Virchow	BiomedCLIP	Phikon	PLIP
NSCLC Subtyping	0.9885	0.9885	0.9885	0.9885	0.9885	0.9885	0.9885	0.9885	0.9885	0.9885	0.9885	0.9885	0.9885	0.9885	0.9885	0.9885	0.9885	0.9885	0.9885	0.9885
LUAD CPTAC EGFR	0.7504	0.7504	0.7504	0.7504	0.7504	0.7504	0.7504	0.7504	0.7504	0.7504	0.7504	0.7504	0.7504	0.7504	0.7504	0.7504	0.7504	0.7504	0.7504	0.7504
LUAD CPTAC KRAS	0.5329	0.5329	0.5329	0.5329	0.5329	0.5329	0.5329	0.5329	0.5329	0.5329	0.5329	0.5329	0.5329	0.5329	0.5329	0.5329	0.5329	0.5329	0.5329	0.5329
LUAD CPTAC STK11	0.8718	0.8718	0.8718	0.8718	0.8718	0.8718	0.8718	0.8718	0.8718	0.8718	0.8718	0.8718	0.8718	0.8718	0.8718	0.8718	0.8718	0.8718	0.8718	0.8718
LUAD CPTAC TP53	0.7832	0.7832	0.7832	0.7832	0.7832	0.7832	0.7832	0.7832	0.7832	0.7832	0.7832	0.7832	0.7832	0.7832	0.7832	0.7832	0.7832	0.7832	0.7832	0.7832
STAD Bern MSI	0.8022	0.8022	0.8022	0.8022	0.8022	0.8022	0.8022	0.8022	0.8022	0.8022	0.8022	0.8022	0.8022	0.8022	0.8022	0.8022	0.8022	0.8022	0.8022	0.8022
STAD Bern N STATUS	0.6187	0.6187	0.6187	0.6187	0.6187	0.6187	0.6187	0.6187	0.6187	0.6187	0.6187	0.6187	0.6187	0.6187	0.6187	0.6187	0.6187	0.6187	0.6187	0.6187
STAD Kiel EBV	0.8915	0.8915	0.8915	0.8915	0.8915	0.8915	0.8915	0.8915	0.8915	0.8915	0.8915	0.8915	0.8915	0.8915	0.8915	0.8915	0.8915	0.8915	0.8915	0.8915
STAD Kiel MSI	0.8249	0.8249	0.8249	0.8249	0.8249	0.8249	0.8249	0.8249	0.8249	0.8249	0.8249	0.8249	0.8249	0.8249	0.8249	0.8249	0.8249	0.8249	0.8249	0.8249
STAD Kiel N STATUS	0.6357	0.6357	0.6357	0.6357	0.6357	0.6357	0.6357	0.6357	0.6357	0.6357	0.6357	0.6357	0.6357	0.6357	0.6357	0.6357	0.6357	0.6357	0.6357	0.6357
STAD Kiel M STATUS	0.5528	0.5528	0.5528	0.5528	0.5528	0.5528	0.5528	0.5528	0.5528	0.5528	0.5528	0.5528	0.5528	0.5528	0.5528	0.5528	0.5528	0.5528	0.5528	0.5528
BRCA CPTAC ERBB2	0.7069	0.7069	0.7069	0.7069	0.7069	0.7069	0.7069	0.7069	0.7069	0.7069	0.7069	0.7069	0.7069	0.7069	0.7069	0.7069	0.7069	0.7069	0.7069	0.7069
BRCA CPTAC ESR1	0.9123	0.9123	0.9123	0.9123	0.9123	0.9123	0.9123	0.9123	0.9123	0.9123	0.9123	0.9123	0.9123	0.9123	0.9123	0.9123	0.9123	0.9123	0.9123	0.9123
BRCA CPTAC PGR	0.8229	0.8229	0.8229	0.8229	0.8229	0.8229	0.8229	0.8229	0.8229	0.8229	0.8229	0.8229	0.8229	0.8229	0.8229	0.8229	0.8229	0.8229	0.8229	0.8229
BRCA CPTAC PIK3CA	0.6255	0.6255	0.6255	0.6255	0.6255	0.6255	0.6255	0.6255	0.6255	0.6255	0.6255	0.6255	0.6255	0.6255	0.6255	0.6255	0.6255	0.6255	0.6255	0.6255
BRCA IEO N STATUS	0.5588	0.5588	0.5588	0.5588	0.5588	0.5588	0.5588	0.5588	0.5588	0.5588	0.5588	0.5588	0.5588	0.5588	0.5588	0.5588	0.5588	0.5588	0.5588	0.5588
CPTAC CRC Sidedness	0.5745	0.5745	0.5745	0.5745	0.5745	0.5745	0.5745	0.5745	0.5745	0.5745	0.5745	0.5745	0.5745	0.5745	0.5745	0.5745	0.5745	0.5745	0.5745	0.5745
CRC CPTAC MSI	0.9486	0.9486	0.9486	0.9486	0.9486	0.9486	0.9486	0.9486	0.9486	0.9486	0.9486	0.9486	0.9486	0.9486	0.9486	0.9486	0.9486	0.9486	0.9486	0.9486
CRC CPTAC BRAF	0.7656	0.7656	0.7656	0.7656	0.7656	0.7656	0.7656	0.7656	0.7656	0.7656	0.7656	0.7656	0.7656	0.7656	0.7656	0.7656	0.7656	0.7656	0.7656	0.7656
CRC CPTAC KRAS	0.7115	0.7115	0.7115	0.7115	0.7115	0.7115	0.7115	0.7115	0.7115	0.7115	0.7115	0.7115	0.7115	0.7115	0.7115	0.7115	0.7115	0.7115	0.7115	0.7115
CRC CPTAC PIK3CA	0.6582	0.6582	0.6582	0.6582	0.6582	0.6582	0.6582	0.6582	0.6582	0.6582	0.6582	0.6582	0.6582	0.6582	0.6582	0.6582	0.6582	0.6582	0.6582	0.6582
CRC CPTAC N STATUS	0.6389	0.6389	0.6389	0.6389	0.6389	0.6389	0.6389	0.6389	0.6389	0.6389	0.6389	0.6389	0.6389	0.6389	0.6389	0.6389	0.6389	0.6389	0.6389	0.6389
DACHS CRC Sidedness	0.755	0.755	0.755	0.755	0.755	0.755	0.755	0.755	0.755	0.755	0.755	0.755	0.755	0.755	0.755	0.755	0.755	0.755	0.755	0.755
CRC DACHS MSI	0.8834	0.8834	0.8834	0.8834	0.8834	0.8834	0.8834	0.8834	0.8834	0.8834	0.8834	0.8834	0.8834	0.8834	0.8834	0.8834	0.8834	0.8834	0.8834	0.8834
CRC DACHS BRAF	0.7529	0.7529	0.7529	0.7529	0.7529	0.7529	0.7529	0.7529	0.7529	0.7529	0.7529	0.7529	0.7529	0.7529	0.7529	0.7529	0.7529	0.7529	0.7529	0.7529
CRC DACHS KRAS	0.576	0.576	0.576	0.576	0.576	0.576	0.576	0.576	0.576	0.576	0.576	0.576	0.576	0.576	0.576	0.576	0.576	0.576	0.576	0.576
CRC DACHS CIMP	0.7017	0.7017	0.7017	0.7017	0.7017	0.7017	0.7017	0.7017	0.7017	0.7017	0.7017	0.7017	0.7017	0.7017	0.7017	0.7017	0.7017	0.7017	0.7017	0.7017
CRC DACHS N STATUS	0.6571	0.6571	0.6571	0.6571	0.6571	0.6571	0.6571	0.6571	0.6571	0.6571	0.6571	0.6571	0.6571	0.6571	0.6571	0.6571	0.6571	0.6571	0.6571	0.6571
CRC DACHS M STATUS	0.7162	0.7162	0.7162	0.7162	0.7162	0.7162	0.7162	0.7162	0.7162	0.7162	0.7162	0.7162	0.7162	0.7162	0.7162	0.7162	0.7162	0.7162	0.7162	0.7162
AUROC Score of Comparison Model
Task	Concat-CONCH-V2	Avg-CONCH-V2	Concat-V2-GP	Avg-CONCH-GP	CONCH	Concat-CONCH-GP	Avg-V2-GP	ProvGigaPath	UNI	H-optimus-0	DinoSSLPath	Panakeia*	CTransPath	Hibou-L	Hibou-B	Kaiko	Virchow	BiomedCLIP	Phikon	PLIP
NSCLC Subtyping	0.9917	0.9933	0.9921	0.9951	0.9944	0.9943	0.9916	0.9908	0.9859	0.9889	0.9766	0.9623	0.9879	0.9794	0.9745	0.9791	0.9902	0.981	0.9686	0.9788
LUAD CPTAC EGFR	0.7439	0.777	0.7753	0.8051	0.7859	0.8313	0.7929	0.8109	0.8015	0.7802	0.7721	0.7492	0.7962	0.7778	0.8076	0.7386	0.7508	0.7226	0.7896	0.7623
LUAD CPTAC KRAS	0.652	0.6115	0.5832	0.633	0.6372	0.6144	0.5667	0.6009	0.655	0.5583	0.5422	0.5422	0.5984	0.7209	0.6296	0.5739	0.4983	0.5249	0.5946	0.5595
LUAD CPTAC STK11	0.8756	0.8946	0.8788	0.8699	0.8649	0.9066	0.8611	0.8314	0.8662	0.8643	0.8504	0.7784	0.7942	0.6061	0.6471	0.8598	0.8636	0.6054	0.6604	0.6035
LUAD CPTAC TP53	0.7783	0.8178	0.775	0.8004	0.8139	0.7889	0.7783	0.7576	0.7476	0.7615	0.739	0.7369	0.7398	0.7569	0.7444	0.7476	0.7333	0.7337	0.7301	0.6941
STAD Bern MSI	0.8082	0.7813	0.8149	0.7815	0.7488	0.7946	0.809	0.8036	0.7413	0.7776	0.7052	0.7385	0.7399	0.7491	0.7461	0.7942	0.7447	0.6949	0.7263	0.6145
STAD Bern N STATUS	0.6648	0.6925	0.5832	0.621	0.7563	0.5783	0.561	0.5085	0.5757	0.5892	0.6431	0.5849	0.592	0.6007	0.5634	0.6126	0.6458	0.6482	0.6065	0.5992
STAD Kiel EBV	0.9163	0.9003	0.9089	0.9134	0.888	0.8852	0.9097	0.9207	0.8854	0.8756	0.8674	0.8872	0.8681	0.8403	0.8766	0.7434	0.842	0.8447	0.8195	0.8166
STAD Kiel MSI	0.8141	0.7859	0.8254	0.7673	0.7394	0.7924	0.8146	0.7857	0.7168	0.7418	0.6911	0.7792	0.7108	0.7627	0.7715	0.7658	0.7172	0.6663	0.7133	0.628
STAD Kiel N STATUS	0.6585	0.6577	0.6535	0.6907	0.6605	0.6886	0.6639	0.6885	0.6407	0.5914	0.6473	0.6252	0.653	0.6157	0.6565	0.6571	0.6252	0.6476	0.6428	0.6267
STAD Kiel M STATUS	0.604	0.5547	0.526	0.545	0.5483	0.5087	0.5451	0.54	0.4934	0.55	0.508	0.531	0.5128	0.5386	0.4841	0.5399	0.5202	0.4888	0.6124	0.4601
BRCA CPTAC ERBB2	0.6954	0.7089	0.6826	0.6867	0.7075	0.6557	0.6415	0.558	0.6092	0.5761	0.6307	0.6388	0.6166	0.6772	0.6132	0.6745	0.5553	0.7156	0.5074	0.6765
BRCA CPTAC ESR1	0.9058	0.8731	0.9169	0.845	0.8274	0.8666	0.8839	0.8311	0.8679	0.8706	0.8601	0.8898	0.8574	0.9049	0.9006	0.887	0.8555	0.8611	0.7814	0.8404
BRCA CPTAC PGR	0.8363	0.8257	0.8397	0.8291	0.8174	0.8391	0.8269	0.8014	0.8211	0.7994	0.8254	0.8514	0.8071	0.7911	0.7831	0.8143	0.7863	0.7923	0.7626	0.7883
BRCA CPTAC PIK3CA	0.6791	0.6906	0.7009	0.6935	0.7173	0.6954	0.6544	0.6634	0.6916	0.5863	0.664	0.6714	0.6871	0.639	0.5809	0.628	0.62	0.7401	0.6399	0.6993
BRCA IEO N STATUS	0.5587	0.5744	0.5754	0.5826	0.5903	0.5659	0.5592	0.5614	0.5661	0.5511	0.581	0.5715	0.5709	0.5684	0.5739	0.5605	0.5823	0.5935	0.5788	0.5991
CPTAC CRC Sidedness	0.5975	0.5927	0.6103	0.6178	0.6116	0.5676	0.5824	0.5979	0.6443	0.6453	0.6219	0.5504	0.5865	0.5982	0.5879	0.5459	0.5721	0.5604	0.5779	0.5487
CRC CPTAC MSI	0.9604	0.9475	0.947	0.9357	0.93	0.9182	0.9388	0.909	0.9372	0.9388	0.876	0.8621	0.9172	0.8925	0.8945	0.8889	0.8899	0.7886	0.9038	0.7449
CRC CPTAC BRAF	0.7245	0.7663	0.7612	0.7751	0.7538	0.7546	0.7846	0.7927	0.7963	0.8212	0.7963	0.7612	0.7341	0.7231	0.7289	0.7114	0.6872	0.6608	0.7538	0.6425
CRC CPTAC KRAS	0.738	0.7368	0.6777	0.6974	0.7127	0.7054	0.7195	0.6801	0.6394	0.6245	0.6563	0.6652	0.6813	0.637	0.6085	0.6443	0.5783	0.7203	0.6189	0.6761
CRC CPTAC PIK3CA	0.64	0.657	0.6479	0.6606	0.6358	0.6558	0.6812	0.6606	0.6455	0.6376	0.6334	0.6152	0.5947	0.5547	0.6007	0.6618	0.6044	0.5977	0.6261	0.5735
CRC CPTAC N STATUS	0.6425	0.6607	0.6379	0.6637	0.6524	0.6438	0.6617	0.6419	0.5565	0.6035	0.6032	0.6144	0.5926	0.6233	0.6035	0.5347	0.5681	0.6551	0.5671	0.5585
DACHS CRC Sidedness	0.7886	0.7564	0.8117	0.7488	0.7264	0.7516	0.7615	0.7536	0.6836	0.7287	0.782	0.7532	0.6758	0.7271	0.7041	0.6808	0.6797	0.7057	0.6547	0.6436
CRC DACHS MSI	0.8692	0.8773	0.875	0.8562	0.8441	0.8634	0.8626	0.8358	0.8554	0.8261	0.8599	0.8552	0.8588	0.8247	0.8269	0.816	0.8888	0.7502	0.8093	0.7227
CRC DACHS BRAF	0.7823	0.7759	0.791	0.7842	0.7659	0.7999	0.7731	0.7682	0.7469	0.7306	0.6938	0.7164	0.7131	0.7478	0.789	0.7129	0.751	0.6809	0.7345	0.6983
CRC DACHS KRAS	0.577	0.5713	0.5545	0.5482	0.5485	0.5682	0.5611	0.5417	0.5478	0.5599	0.5361	0.555	0.5416	0.5408	0.5314	0.5222	0.5382	0.5269	0.5522	0.5243
CRC DACHS CIMP	0.7118	0.7012	0.7103	0.7035	0.6915	0.7123	0.709	0.7039	0.6502	0.6745	0.6654	0.6864	0.6379	0.6655	0.633	0.6687	0.6983	0.6125	0.6136	0.5695
CRC DACHS N STATUS	0.6571	0.6728	0.6555	0.6668	0.6767	0.6528	0.6514	0.6357	0.6284	0.6267	0.6346	0.6267	0.632	0.6274	0.658	0.5747	0.6143	0.636	0.624	0.6003
CRC DACHS M STATUS	0.7098	0.7199	0.7249	0.6976	0.6988	0.6958	0.7071	0.673	0.6846	0.706	0.6985	0.6762	0.67	0.6481	0.6605	0.5989	0.6859	0.6922	0.639	0.6158
AUROC Difference (Virchow2 - Comparison Model)
Task	Concat-CONCH-V2	Avg-CONCH-V2	Concat-V2-GP	Avg-CONCH-GP	CONCH	Concat-CONCH-GP	Avg-V2-GP	ProvGigaPath	UNI	H-optimus-0	DinoSSLPath	Panakeia*	CTransPath	Hibou-L	Hibou-B	Kaiko	Virchow	BiomedCLIP	Phikon	PLIP
NSCLC Subtyping	-0.0032	-0.0048	-0.0036	-0.0066	-0.0059	-0.0059	-0.0031	-0.0024	0.0025	-0.0004	0.0119	0.0262	0.0005	0.0091	0.014	0.0093	-0.0017	0.0074	0.0198	0.0097
LUAD CPTAC EGFR	0.0065	-0.0266	-0.0249	-0.0547	-0.0355	-0.0809	-0.0425	-0.0605	-0.0511	-0.0298	-0.0217	0.0012	-0.0458	-0.0274	-0.0572	0.0118	-0.0004	0.0278	-0.0392	-0.0118
LUAD CPTAC KRAS	-0.1191	-0.0785	-0.0503	-0.1001	-0.1043	-0.0815	-0.0338	-0.068	-0.122	-0.0253	-0.0093	-0.0093	-0.0655	-0.1879	-0.0967	-0.041	0.0346	0.008	-0.0617	-0.0266
LUAD CPTAC STK11	-0.0038	-0.0227	-0.0069	0.0019	0.0069	-0.0347	0.0107	0.0404	0.0057	0.0076	0.0215	0.0934	0.0777	0.2658	0.2247	0.012	0.0082	0.2664	0.2115	0.2683
LUAD CPTAC TP53	0.005	-0.0346	0.0082	-0.0171	-0.0307	-0.0057	0.005	0.0257	0.0357	0.0217	0.0442	0.0463	0.0435	0.0264	0.0389	0.0357	0.0499	0.0496	0.0531	0.0891
STAD Bern MSI	-0.006	0.0209	-0.0127	0.0207	0.0534	0.0076	-0.0068	-0.0014	0.0609	0.0246	0.097	0.0637	0.0623	0.0531	0.056	0.008	0.0575	0.1073	0.0759	0.1877
STAD Bern N STATUS	-0.0461	-0.0738	0.0355	-0.0023	-0.1376	0.0404	0.0577	0.1102	0.0431	0.0295	-0.0243	0.0338	0.0267	0.018	0.0553	0.0062	-0.0271	-0.0295	0.0122	0.0196
STAD Kiel EBV	-0.0248	-0.0088	-0.0175	-0.0219	0.0035	0.0063	-0.0182	-0.0292	0.0061	0.0158	0.0241	0.0042	0.0234	0.0511	0.0149	0.1481	0.0495	0.0467	0.0719	0.0749
STAD Kiel MSI	0.0109	0.0391	-0.0005	0.0576	0.0856	0.0325	0.0104	0.0392	0.1081	0.0832	0.1339	0.0458	0.1141	0.0622	0.0535	0.0592	0.1077	0.1586	0.1116	0.1969
STAD Kiel N STATUS	-0.0228	-0.0219	-0.0178	-0.055	-0.0248	-0.0529	-0.0282	-0.0528	-0.005	0.0444	-0.0116	0.0106	-0.0173	0.02	-0.0208	-0.0213	0.0106	-0.0119	-0.0071	0.009
STAD Kiel M STATUS	-0.0512	-0.002	0.0267	0.0078	0.0044	0.0441	0.0077	0.0127	0.0594	0.0028	0.0447	0.0217	0.04	0.0141	0.0686	0.0128	0.0326	0.064	-0.0596	0.0927
BRCA CPTAC ERBB2	0.0115	-0.002	0.0243	0.0202	-0.0007	0.0512	0.0654	0.1489	0.0977	0.1307	0.0761	0.0681	0.0903	0.0296	0.0937	0.0323	0.1516	-0.0088	0.1995	0.0303
BRCA CPTAC ESR1	0.0065	0.0392	-0.0046	0.0673	0.0849	0.0457	0.0284	0.0812	0.0445	0.0417	0.0522	0.0225	0.055	0.0074	0.0117	0.0253	0.0568	0.0513	0.1309	0.0719
BRCA CPTAC PGR	-0.0134	-0.0029	-0.0169	-0.0063	0.0054	-0.0163	-0.004	0.0214	0.0017	0.0234	-0.0026	-0.0286	0.0157	0.0317	0.0397	0.0086	0.0366	0.0306	0.0603	0.0346
BRCA CPTAC PIK3CA	-0.0536	-0.0651	-0.0754	-0.068	-0.0918	-0.07	-0.0289	-0.0379	-0.0661	0.0392	-0.0385	-0.0459	-0.0616	-0.0135	0.0446	-0.0026	0.0055	-0.1146	-0.0144	-0.0738
BRCA IEO N STATUS	0.0001	-0.0156	-0.0166	-0.0237	-0.0315	-0.007	-0.0004	-0.0026	-0.0073	0.0077	-0.0222	-0.0127	-0.0121	-0.0096	-0.0151	-0.0017	-0.0235	-0.0347	-0.02	-0.0402
CPTAC CRC Sidedness	-0.023	-0.0182	-0.0358	-0.0433	-0.0372	0.0069	-0.0079	-0.0234	-0.0698	-0.0709	-0.0475	0.0241	-0.012	-0.0237	-0.0134	0.0286	0.0024	0.0141	-0.0034	0.0258
CRC CPTAC MSI	-0.0118	0.001	0.0015	0.0129	0.0185	0.0303	0.0098	0.0396	0.0113	0.0098	0.0725	0.0864	0.0314	0.0561	0.054	0.0597	0.0586	0.16	0.0448	0.2037
CRC CPTAC BRAF	0.041	-0.0007	0.0044	-0.0095	0.0117	0.011	-0.019	-0.0271	-0.0308	-0.0557	-0.0308	0.0044	0.0315	0.0425	0.0366	0.0542	0.0784	0.1048	0.0117	0.1231
CRC CPTAC KRAS	-0.0266	-0.0254	0.0338	0.0141	-0.0012	0.006	-0.008	0.0314	0.072	0.0869	0.0551	0.0463	0.0302	0.0744	0.103	0.0672	0.1332	-0.0089	0.0926	0.0354
CRC CPTAC PIK3CA	0.0181	0.0012	0.0103	-0.0024	0.0224	0.0024	-0.023	-0.0024	0.0127	0.0206	0.0248	0.043	0.0635	0.1034	0.0575	-0.0036	0.0538	0.0605	0.0321	0.0847
CRC CPTAC N STATUS	-0.0036	-0.0218	0.001	-0.0248	-0.0136	-0.005	-0.0228	-0.003	0.0823	0.0354	0.0357	0.0245	0.0463	0.0155	0.0354	0.1042	0.0708	-0.0162	0.0718	0.0804
DACHS CRC Sidedness	-0.0335	-0.0014	-0.0567	0.0063	0.0286	0.0034	-0.0064	0.0014	0.0714	0.0263	-0.027	0.0018	0.0793	0.0279	0.051	0.0743	0.0753	0.0493	0.1004	0.1114
CRC DACHS MSI	0.0142	0.0061	0.0085	0.0273	0.0394	0.02	0.0209	0.0476	0.028	0.0574	0.0235	0.0282	0.0247	0.0588	0.0566	0.0674	-0.0054	0.1333	0.0741	0.1608
CRC DACHS BRAF	-0.0294	-0.023	-0.0381	-0.0313	-0.013	-0.0469	-0.0202	-0.0152	0.006	0.0223	0.0592	0.0365	0.0398	0.0052	-0.036	0.0401	0.002	0.072	0.0184	0.0547
CRC DACHS KRAS	-0.001	0.0047	0.0215	0.0278	0.0275	0.0078	0.0149	0.0342	0.0282	0.0161	0.0398	0.0209	0.0344	0.0352	0.0446	0.0538	0.0378	0.0491	0.0238	0.0517
CRC DACHS CIMP	-0.0101	0.0006	-0.0086	-0.0018	0.0102	-0.0105	-0.0073	-0.0022	0.0515	0.0273	0.0364	0.0154	0.0638	0.0362	0.0687	0.033	0.0034	0.0892	0.0882	0.1322
CRC DACHS N STATUS	0	-0.0156	0.0016	-0.0096	-0.0196	0.0043	0.0057	0.0215	0.0287	0.0304	0.0226	0.0305	0.0251	0.0298	-0.0009	0.0824	0.0428	0.0211	0.0331	0.0569
CRC DACHS M STATUS	0.0064	-0.0037	-0.0087	0.0186	0.0173	0.0203	0.0091	0.0431	0.0315	0.0101	0.0177	0.04	0.0461	0.0681	0.0556	0.1173	0.0303	0.024	0.0771	0.1004
