# Supplementary material for: Benchmarking foundation models as feature extractors for weakly supervised computational pathology
Source: Nat Biomed Eng. 2025 Oct 1;10(6):1113–23. doi: 10.1038/s41551-025-01516-3 (PMC13279263; doi:10.1038/s41551-025-01516-3)
Supplement: Supplementary file 12 — Statistical source data. An Excel file containing the numerical data used to generate all graphs and heatmaps in the corresponding figure. The data are organized in separate worksheets that correspond to each figure panel. [file 41551_2025_1516_MOESM12_ESM.xlsx]

## Sheet: ED_Fig_5a
Extended Data Figure 5a: Model AUROC with 75 downstream training patients
Task	PRISM	CONCH	MADELEINE	Virchow2	UNI	Hibou-B	DinoSSLPath	BiomedCLIP	Panakeia*	Prov-GigaPath-S	H-optimus-0	Kaiko	Prov-GigaPath-T	Virchow	CTransPath	Hibou-L	PLIP	CHIEF	Phikon
NSCLC Subtyping	0.944	0.957	0.953	0.929	0.871	0.855	0.865	0.825	0.738	0.854	0.818	0.87	0.815	0.816	0.791	0.838	0.739	0.7	0.709
KIEL STAD EBV	0.782	0.765	0.754	0.621	0.648	0.679	0.678	0.714	0.557	0.55	0.78	0.537	0.639	0.784	0.615	0.516	0.694	0.716	0.666
CPTAC BRCA ESR1	0.72	0.699	0.704	0.809	0.709	0.777	0.7	0.653	0.752	0.573	0.675	0.625	0.542	0.544	0.575	0.627	0.584	0.631	0.564
KIEL STAD MSI	0.559	0.677	0.644	0.682	0.679	0.632	0.6	0.646	0.679	0.664	0.691	0.681	0.654	0.605	0.597	0.64	0.564	0.614	0.638
BERN STAD MSI	0.613	0.664	0.657	0.703	0.693	0.649	0.614	0.637	0.667	0.64	0.627	0.704	0.684	0.58	0.593	0.631	0.555	0.592	0.59
CPTAC BRCA PGR	0.703	0.709	0.626	0.679	0.622	0.53	0.675	0.651	0.594	0.556	0.544	0.654	0.543	0.619	0.634	0.558	0.583	0.574	0.53
CPTAC LUAD STK11	0.678	0.721	0.606	0.708	0.616	0.575	0.665	0.517	0.599	0.67	0.601	0.581	0.628	0.624	0.546	0.528	0.472	0.546	0.536
CPTAC LUAD TP53	0.647	0.573	0.634	0.554	0.679	0.573	0.58	0.582	0.602	0.554	0.651	0.613	0.573	0.588	0.555	0.582	0.575	0.621	0.547
KIEL STAD N STATUS	0.577	0.57	0.53	0.606	0.564	0.582	0.591	0.533	0.553	0.621	0.551	0.557	0.605	0.591	0.567	0.561	0.6	0.524	0.604
DACHS CRC N STATUS	0.595	0.57	0.56	0.594	0.561	0.561	0.575	0.587	0.567	0.565	0.575	0.546	0.566	0.571	0.562	0.552	0.546	0.577	0.56
CPTAC LUAD EGFR	0.672	0.598	0.623	0.602	0.603	0.629	0.582	0.508	0.525	0.598	0.538	0.552	0.568	0.508	0.498	0.507	0.526	0.474	0.54
CPTAC CRC N STATUS	0.593	0.551	0.53	0.599	0.555	0.572	0.543	0.573	0.555	0.57	0.562	0.546	0.563	0.538	0.549	0.53	0.537	0.503	0.598
CPTAC CRC BRAF	0.524	0.668	0.523	0.492	0.613	0.588	0.544	0.571	0.563	0.571	0.5	0.481	0.595	0.484	0.535	0.569	0.501	0.571	0.45
DACHS CRC BRAF	0.563	0.583	0.491	0.525	0.537	0.498	0.563	0.508	0.561	0.53	0.516	0.485	0.519	0.52	0.544	0.589	0.475	0.549	0.492
CPTAC LUAD KRAS	0.396	0.584	0.595	0.528	0.552	0.553	0.513	0.594	0.533	0.561	0.511	0.478	0.52	0.471	0.547	0.502	0.493	0.476	0.513
DACHS CRC CIMP	0.542	0.488	0.543	0.499	0.525	0.506	0.501	0.504	0.479	0.475	0.498	0.54	0.571	0.527	0.555	0.52	0.533	0.533	0.523
DACHS CRC MSI	0.514	0.484	0.508	0.493	0.549	0.48	0.467	0.456	0.577	0.542	0.55	0.542	0.55	0.522	0.519	0.496	0.549	0.5	0.505
DACHS CRC M STATUS	0.499	0.491	0.498	0.487	0.486	0.521	0.52	0.511	0.562	0.518	0.525	0.488	0.516	0.493	0.503	0.497	0.514	0.54	0.565
IEO BRCA N STATUS	0.528	0.537	0.499	0.478	0.503	0.496	0.536	0.53	0.508	0.515	0.501	0.545	0.494	0.528	0.516	0.515	0.472	0.517	0.483
CPTAC BRCA ERBB2	0.504	0.477	0.516	0.484	0.471	0.584	0.464	0.549	0.534	0.548	0.494	0.504	0.483	0.512	0.521	0.539	0.506	0.539	0.413
CPTAC CRC Sidedness	0.551	0.561	0.533	0.506	0.551	0.49	0.446	0.469	0.484	0.538	0.5	0.502	0.55	0.516	0.466	0.529	0.477	0.468	0.505
DACHS CRC KRAS	0.51	0.488	0.505	0.485	0.508	0.532	0.489	0.5	0.518	0.486	0.492	0.499	0.515	0.5	0.516	0.518	0.519	0.505	0.517
DACHS CRC Sidedness	0.514	0.489	0.526	0.544	0.512	0.463	0.519	0.509	0.528	0.474	0.475	0.524	0.527	0.502	0.501	0.484	0.488	0.486	0.531
KIEL STAD M STATUS	0.541	0.474	0.535	0.482	0.499	0.522	0.471	0.508	0.477	0.501	0.529	0.492	0.504	0.508	0.481	0.511	0.501	0.479	0.494
CPTAC CRC MSI	0.515	0.566	0.633	0.534	0.46	0.452	0.392	0.501	0.54	0.466	0.425	0.462	0.527	0.529	0.514	0.513	0.529	0.473	0.465
CPTAC CRC KRAS	0.508	0.533	0.568	0.514	0.464	0.528	0.546	0.503	0.487	0.443	0.487	0.466	0.45	0.491	0.53	0.454	0.507	0.51	0.493
CPTAC CRC PIK3CA	0.454	0.498	0.482	0.483	0.522	0.468	0.487	0.515	0.465	0.535	0.473	0.503	0.418	0.499	0.513	0.507	0.501	0.454	0.531
CPTAC BRCA PIK3CA	0.586	0.465	0.48	0.489	0.443	0.468	0.51	0.438	0.412	0.452	0.485	0.463	0.395	0.467	0.464	0.451	0.438	0.408	0.441
BERN STAD N STATUS	0.516	0.355	0.394	0.342	0.381	0.367	0.436	0.409	0.342	0.297	0.291	0.373	0.3	0.316	0.384	0.363	0.555	0.433	0.364
Average	0.581	0.579	0.574	0.567	0.565	0.556	0.554	0.552	0.55	0.547	0.547	0.545	0.545	0.543	0.541	0.539	0.536	0.535	0.53

## Sheet: ED_Fig_5b
Extended Data Figure 5b: Model AUROC with 150 downstream training patients
Task	Virchow2	CONCH	PRISM	MADELEINE	UNI	Prov-GigaPath-T	Prov-GigaPath-S	DinoSSLPath	Panakeia*	H-optimus-0	Kaiko	Hibou-L	Hibou-B	CTransPath	Phikon	Virchow	BiomedCLIP	CHIEF	PLIP
NSCLC Subtyping	0.925	0.963	0.964	0.937	0.876	0.922	0.913	0.907	0.804	0.892	0.891	0.9	0.837	0.865	0.814	0.851	0.893	0.719	0.845
KIEL STAD EBV	0.818	0.803	0.759	0.74	0.768	0.816	0.778	0.757	0.697	0.808	0.793	0.748	0.745	0.718	0.739	0.71	0.702	0.758	0.699
CPTAC BRCA ESR1	0.87	0.794	0.722	0.791	0.833	0.792	0.765	0.781	0.818	0.736	0.776	0.772	0.837	0.765	0.645	0.635	0.685	0.657	0.64
CPTAC LUAD TP53	0.696	0.72	0.71	0.722	0.623	0.639	0.663	0.647	0.649	0.655	0.603	0.651	0.666	0.636	0.539	0.617	0.678	0.697	0.617
DACHS CRC MSI	0.701	0.72	0.773	0.719	0.691	0.702	0.659	0.659	0.659	0.679	0.629	0.596	0.6	0.584	0.618	0.615	0.537	0.539	0.586
CPTAC CRC MSI	0.679	0.738	0.82	0.714	0.718	0.746	0.632	0.578	0.606	0.673	0.626	0.65	0.508	0.52	0.582	0.613	0.417	0.556	0.524
BERN STAD MSI	0.696	0.694	0.581	0.667	0.617	0.592	0.63	0.589	0.598	0.579	0.586	0.602	0.671	0.566	0.615	0.581	0.623	0.635	0.55
CPTAC BRCA PGR	0.694	0.682	0.705	0.677	0.6	0.564	0.578	0.615	0.562	0.527	0.542	0.618	0.526	0.621	0.545	0.614	0.636	0.612	0.56
CPTAC LUAD EGFR	0.597	0.564	0.725	0.679	0.641	0.622	0.635	0.598	0.546	0.536	0.645	0.531	0.727	0.594	0.608	0.567	0.501	0.515	0.543
KIEL STAD MSI	0.709	0.678	0.531	0.652	0.657	0.609	0.588	0.586	0.587	0.559	0.549	0.564	0.653	0.551	0.615	0.559	0.612	0.583	0.529
CPTAC CRC BRAF	0.593	0.645	0.592	0.61	0.689	0.632	0.605	0.612	0.698	0.569	0.619	0.531	0.58	0.638	0.524	0.567	0.465	0.642	0.522
DACHS CRC Sidedness	0.652	0.612	0.57	0.558	0.564	0.611	0.629	0.578	0.617	0.626	0.623	0.561	0.54	0.589	0.582	0.557	0.518	0.558	0.525
DACHS CRC BRAF	0.628	0.632	0.623	0.629	0.605	0.605	0.598	0.575	0.597	0.519	0.556	0.47	0.554	0.568	0.566	0.568	0.559	0.586	0.542
KIEL STAD N STATUS	0.604	0.54	0.573	0.577	0.604	0.621	0.578	0.652	0.597	0.546	0.549	0.494	0.497	0.599	0.54	0.596	0.613	0.572	0.618
DACHS CRC CIMP	0.651	0.622	0.569	0.63	0.539	0.605	0.592	0.59	0.578	0.552	0.581	0.556	0.51	0.591	0.537	0.537	0.565	0.517	0.549
CPTAC LUAD STK11	0.57	0.508	0.541	0.483	0.626	0.587	0.664	0.623	0.584	0.597	0.565	0.523	0.53	0.557	0.503	0.497	0.585	0.515	0.551
DACHS CRC M STATUS	0.577	0.594	0.6	0.55	0.538	0.534	0.543	0.551	0.59	0.566	0.552	0.555	0.594	0.575	0.568	0.551	0.527	0.481	0.51
DACHS CRC N STATUS	0.526	0.548	0.604	0.517	0.562	0.544	0.545	0.546	0.542	0.552	0.529	0.528	0.514	0.526	0.557	0.553	0.547	0.533	0.526
CPTAC CRC Sidedness	0.557	0.585	0.553	0.548	0.59	0.544	0.556	0.538	0.476	0.536	0.538	0.566	0.521	0.514	0.556	0.555	0.462	0.496	0.499
CPTAC CRC KRAS	0.58	0.596	0.483	0.629	0.519	0.507	0.565	0.59	0.479	0.549	0.508	0.589	0.485	0.49	0.505	0.534	0.54	0.47	0.499
CPTAC CRC N STATUS	0.528	0.507	0.584	0.504	0.541	0.506	0.555	0.553	0.538	0.539	0.533	0.482	0.528	0.529	0.556	0.534	0.516	0.466	0.507
BERN STAD N STATUS	0.511	0.605	0.623	0.588	0.592	0.435	0.428	0.523	0.507	0.439	0.537	0.444	0.457	0.525	0.559	0.492	0.539	0.587	0.52
IEO BRCA N STATUS	0.511	0.537	0.479	0.531	0.517	0.507	0.49	0.525	0.534	0.544	0.505	0.535	0.502	0.51	0.52	0.566	0.533	0.528	0.496
DACHS CRC KRAS	0.519	0.527	0.501	0.517	0.526	0.525	0.509	0.496	0.502	0.524	0.517	0.521	0.498	0.495	0.494	0.5	0.495	0.478	0.499
CPTAC BRCA ERBB2	0.479	0.461	0.606	0.545	0.537	0.45	0.472	0.506	0.481	0.528	0.438	0.592	0.532	0.469	0.475	0.502	0.554	0.505	0.487
KIEL STAD M STATUS	0.474	0.557	0.53	0.524	0.47	0.528	0.532	0.502	0.488	0.549	0.487	0.526	0.484	0.476	0.53	0.518	0.464	0.463	0.496
CPTAC LUAD KRAS	0.49	0.498	0.44	0.54	0.497	0.526	0.504	0.491	0.508	0.486	0.462	0.567	0.431	0.539	0.548	0.451	0.502	0.462	0.499
CPTAC BRCA PIK3CA	0.535	0.438	0.549	0.508	0.447	0.512	0.51	0.477	0.522	0.47	0.528	0.498	0.562	0.458	0.516	0.488	0.423	0.498	0.494
CPTAC CRC PIK3CA	0.536	0.479	0.487	0.476	0.493	0.486	0.468	0.512	0.465	0.492	0.555	0.507	0.522	0.493	0.48	0.467	0.523	0.461	0.513
Average	0.618	0.615	0.614	0.612	0.603	0.595	0.592	0.592	0.58	0.58	0.58	0.575	0.573	0.571	0.567	0.565	0.559	0.555	0.55

## Sheet: ED_Fig_5c
Extended Data Figure 5c: Model AUROC with 300 downstream training patients
Task	Virchow2	CONCH	UNI	MADELEINE	PRISM	Prov-GigaPath-T	H-optimus-0	Prov-GigaPath-S	DinoSSLPath	Panakeia*	Hibou-B	Virchow	CTransPath	Kaiko	Hibou-L	CHIEF	BiomedCLIP	Phikon	PLIP
NSCLC Subtyping	0.97	0.987	0.96	0.987	0.984	0.96	0.963	0.967	0.957	0.889	0.949	0.96	0.959	0.946	0.94	0.938	0.965	0.921	0.954
CPTAC BRCA ESR1	0.898	0.847	0.877	0.818	0.818	0.829	0.822	0.823	0.844	0.86	0.875	0.787	0.822	0.878	0.86	0.782	0.779	0.743	0.769
CPTAC CRC MSI	0.849	0.832	0.872	0.798	0.822	0.868	0.877	0.85	0.834	0.828	0.807	0.829	0.772	0.797	0.85	0.816	0.707	0.791	0.742
KIEL STAD EBV	0.873	0.862	0.832	0.716	0.697	0.841	0.866	0.841	0.805	0.842	0.789	0.838	0.831	0.728	0.787	0.822	0.827	0.725	0.785
DACHS CRC MSI	0.811	0.785	0.765	0.78	0.788	0.791	0.778	0.787	0.791	0.802	0.738	0.779	0.716	0.675	0.732	0.671	0.65	0.709	0.702
CPTAC BRCA PGR	0.74	0.776	0.762	0.759	0.707	0.699	0.745	0.741	0.748	0.768	0.708	0.701	0.732	0.683	0.64	0.699	0.738	0.566	0.699
CPTAC LUAD STK11	0.775	0.824	0.761	0.723	0.747	0.847	0.767	0.79	0.737	0.659	0.693	0.708	0.657	0.759	0.638	0.593	0.666	0.674	0.555
KIEL STAD MSI	0.792	0.709	0.697	0.676	0.651	0.724	0.719	0.72	0.67	0.718	0.742	0.679	0.678	0.693	0.714	0.622	0.644	0.669	0.629
BERN STAD MSI	0.754	0.71	0.699	0.674	0.68	0.715	0.702	0.718	0.672	0.692	0.673	0.667	0.707	0.695	0.687	0.743	0.656	0.648	0.6
CPTAC LUAD TP53	0.735	0.699	0.718	0.73	0.719	0.657	0.701	0.687	0.695	0.648	0.711	0.682	0.615	0.678	0.689	0.65	0.696	0.692	0.647
CPTAC LUAD EGFR	0.737	0.746	0.739	0.758	0.78	0.708	0.685	0.7	0.697	0.659	0.767	0.711	0.623	0.67	0.637	0.553	0.595	0.559	0.584
KIEL STAD N STATUS	0.671	0.626	0.658	0.702	0.696	0.659	0.643	0.673	0.649	0.639	0.671	0.618	0.649	0.625	0.604	0.583	0.634	0.623	0.657
DACHS CRC BRAF	0.652	0.711	0.645	0.646	0.717	0.636	0.589	0.608	0.634	0.632	0.608	0.661	0.628	0.599	0.527	0.67	0.542	0.566	0.583
DACHS CRC CIMP	0.67	0.66	0.618	0.669	0.613	0.671	0.635	0.639	0.636	0.643	0.629	0.652	0.588	0.612	0.587	0.606	0.536	0.566	0.558
DACHS CRC Sidedness	0.672	0.662	0.631	0.615	0.585	0.636	0.638	0.658	0.648	0.659	0.566	0.589	0.593	0.613	0.629	0.648	0.536	0.603	0.538
DACHS CRC M STATUS	0.651	0.617	0.611	0.645	0.602	0.607	0.668	0.622	0.599	0.619	0.606	0.636	0.559	0.563	0.585	0.588	0.625	0.591	0.55
DACHS CRC N STATUS	0.582	0.606	0.59	0.596	0.656	0.595	0.588	0.573	0.565	0.588	0.586	0.569	0.581	0.545	0.569	0.552	0.586	0.593	0.54
CPTAC CRC BRAF	0.604	0.646	0.589	0.564	0.549	0.662	0.585	0.619	0.624	0.588	0.555	0.559	0.713	0.554	0.484	0.642	0.472	0.501	0.52
CPTAC CRC KRAS	0.597	0.68	0.637	0.6	0.556	0.588	0.602	0.572	0.574	0.503	0.504	0.566	0.538	0.536	0.569	0.56	0.594	0.565	0.577
BERN STAD N STATUS	0.614	0.663	0.593	0.629	0.649	0.464	0.568	0.48	0.583	0.55	0.535	0.498	0.556	0.594	0.533	0.617	0.529	0.536	0.553
CPTAC CRC N STATUS	0.581	0.595	0.563	0.57	0.624	0.566	0.569	0.564	0.555	0.561	0.612	0.543	0.519	0.563	0.512	0.557	0.593	0.544	0.544
IEO BRCA N STATUS	0.559	0.565	0.569	0.597	0.511	0.571	0.548	0.519	0.575	0.574	0.553	0.574	0.558	0.545	0.543	0.525	0.584	0.56	0.511
CPTAC CRC PIK3CA	0.574	0.569	0.608	0.567	0.485	0.565	0.56	0.598	0.467	0.552	0.534	0.506	0.521	0.566	0.574	0.505	0.573	0.572	0.541
CPTAC CRC Sidedness	0.58	0.578	0.578	0.54	0.529	0.551	0.558	0.572	0.562	0.525	0.554	0.548	0.571	0.527	0.567	0.531	0.503	0.534	0.521
CPTAC BRCA ERBB2	0.511	0.532	0.488	0.578	0.613	0.492	0.496	0.542	0.526	0.54	0.491	0.484	0.503	0.541	0.606	0.459	0.564	0.458	0.534
DACHS CRC KRAS	0.528	0.523	0.534	0.524	0.525	0.513	0.508	0.526	0.51	0.52	0.528	0.499	0.493	0.515	0.533	0.492	0.516	0.5	0.524
CPTAC BRCA PIK3CA	0.568	0.482	0.577	0.518	0.626	0.518	0.487	0.451	0.519	0.557	0.465	0.472	0.587	0.443	0.506	0.492	0.461	0.521	0.479
KIEL STAD M STATUS	0.535	0.494	0.487	0.553	0.501	0.507	0.548	0.529	0.504	0.503	0.518	0.534	0.493	0.52	0.497	0.478	0.467	0.557	0.442
CPTAC LUAD KRAS	0.525	0.529	0.531	0.536	0.574	0.527	0.484	0.496	0.526	0.505	0.531	0.478	0.479	0.466	0.496	0.414	0.495	0.482	0.473
Average	0.676	0.673	0.662	0.657	0.655	0.654	0.652	0.651	0.645	0.642	0.638	0.632	0.629	0.625	0.624	0.614	0.611	0.606	0.597
