# Supplementary material for: Benchmarking foundation models as feature extractors for weakly supervised computational pathology
Source: Nat Biomed Eng. 2025 Oct 1;10(6):1113–23. doi: 10.1038/s41551-025-01516-3 (PMC13279263; doi:10.1038/s41551-025-01516-3)
Supplement: Supplementary file 13 — Statistical source data. An Excel file containing the numerical data used to generate all graphs and heatmaps in the corresponding figure. The data are organized in separate worksheets that correspond to each figure panel. [file 41551_2025_1516_MOESM13_ESM.xlsx]

## Sheet: ED_Fig_6a
Extended Data Figure 6a: Average AUROC across Task Difficulty
Data Plotted in Bar Chart (Model Averages)
	Virchow2	ProvGigaPath	CONCH	H-optimus-0	UNI	DinoSSLPath	Panakeia*	Virchow	Hibou-B	Hibou-L	CTransPath	Kaiko	Phikon	BiomedCLIP	PLIP
High-performance Tasks	0.808	0.7939	0.79	0.7847	0.7811	0.7757	0.7746	0.7664	0.7589	0.7571	0.7516	0.7491	0.7324	0.7229	0.7015
Low-performance Tasks	0.6157	0.5966	0.6375	0.5908	0.5933	0.609	0.5972	0.5801	0.5775	0.584	0.5896	0.5697	0.58	0.6087	0.5827
Underlying Data: High-performance Tasks (Per-Task AUROC)
Task	H-optimus-0	CONCH	CTransPath	Hibou-B	Phikon	ProvGigaPath	UNI	Kaiko	Virchow	Hibou-L	Virchow2	Panakeia*	DinoSSLPath	BiomedCLIP	PLIP
CPTAC_LUNG_CANCER_TYPE	0.983	0.993	0.982	0.97	0.952	0.987	0.976	0.972	0.982	0.971	0.983	0.952	0.971	0.979	0.974
CPTAC_LUNG_EGFR	0.708	0.712	0.659	0.702	0.714	0.769	0.764	0.705	0.693	0.714	0.702	0.702	0.718	0.659	0.635
CPTAC_LUNG_STK11	0.744	0.728	0.642	0.618	0.635	0.749	0.744	0.713	0.7	0.58	0.767	0.65	0.737	0.576	0.574
CPTAC_LUNG_TP53	0.733	0.782	0.707	0.718	0.7	0.732	0.738	0.724	0.714	0.739	0.752	0.718	0.72	0.715	0.676
BERN_STAD_ISMSIH	0.747	0.739	0.711	0.718	0.701	0.791	0.722	0.774	0.723	0.738	0.796	0.713	0.685	0.688	0.612
KIEL_STAD_LAUREN	0.755	0.796	0.767	0.745	0.705	0.711	0.742	0.697	0.804	0.709	0.795	0.788	0.806	0.772	0.702
KIEL_STAD_EBV	0.854	0.879	0.85	0.859	0.797	0.878	0.863	0.727	0.837	0.804	0.863	0.868	0.838	0.844	0.806
KIEL_STAD_ISMSIH	0.742	0.731	0.693	0.739	0.692	0.779	0.707	0.757	0.714	0.733	0.813	0.74	0.678	0.658	0.618
CPTAC_BRCA_ESR1	0.848	0.821	0.85	0.874	0.76	0.817	0.859	0.844	0.844	0.898	0.895	0.877	0.852	0.847	0.821
CPTAC_BRCA_PGR	0.782	0.8	0.784	0.767	0.727	0.779	0.79	0.793	0.777	0.75	0.796	0.837	0.807	0.78	0.783
CPTAC_CRC_ISMSIH	0.886	0.917	0.879	0.858	0.872	0.888	0.901	0.842	0.86	0.865	0.923	0.853	0.85	0.723	0.723
CPTAC_CRC_BRAF	0.78	0.709	0.646	0.655	0.679	0.764	0.752	0.614	0.67	0.702	0.725	0.7	0.753	0.604	0.606
DACHS_CRC_LEFT_RIGHT	0.698	0.708	0.649	0.669	0.636	0.707	0.661	0.661	0.636	0.659	0.723	0.718	0.737	0.676	0.614
DACHS_CRC_ISMSIH	0.802	0.829	0.82	0.786	0.774	0.816	0.819	0.776	0.855	0.786	0.862	0.834	0.834	0.705	0.71
DACHS_CRC_BRAF	0.71	0.709	0.633	0.706	0.642	0.741	0.68	0.635	0.687	0.709	0.725	0.669	0.649	0.617	0.668
Underlying Data: Low-performance Tasks (Per-Task AUROC)
Task	H-optimus-0	CONCH	CTransPath	Hibou-B	Phikon	ProvGigaPath	UNI	Kaiko	Virchow	Hibou-L	Virchow2	Panakeia*	DinoSSLPath	BiomedCLIP	PLIP
CPTAC_LUNG_KRAS	0.529	0.582	0.561	0.572	0.542	0.552	0.569	0.54	0.498	0.562	0.523	0.546	0.54	0.532	0.559
BERN_STAD_LAUREN	0.677	0.721	0.656	0.68	0.646	0.645	0.675	0.681	0.68	0.718	0.729	0.657	0.705	0.681	0.657
BERN_STAD_N_STATUS	0.57	0.719	0.562	0.56	0.574	0.499	0.573	0.583	0.606	0.584	0.599	0.565	0.628	0.623	0.588
KIEL_STAD_N_STATUS	0.578	0.632	0.631	0.633	0.614	0.658	0.629	0.609	0.599	0.593	0.617	0.608	0.633	0.632	0.626
KIEL_STAD_M_STATUS	0.537	0.544	0.511	0.466	0.591	0.534	0.504	0.516	0.513	0.531	0.526	0.525	0.507	0.492	0.48
CPTAC_BRCA_ERBB2	0.574	0.688	0.593	0.592	0.507	0.563	0.588	0.62	0.529	0.587	0.662	0.615	0.62	0.704	0.666
CPTAC_BRCA_PIK3CA	0.57	0.675	0.656	0.574	0.608	0.626	0.648	0.611	0.571	0.608	0.611	0.65	0.634	0.717	0.673
MARRA_BRCA_N_STATUS	0.549	0.575	0.568	0.565	0.564	0.549	0.557	0.559	0.574	0.559	0.558	0.563	0.574	0.592	0.596
CPTAC_CRC_LEFT_RIGHT	0.621	0.613	0.569	0.574	0.553	0.572	0.622	0.526	0.548	0.593	0.584	0.538	0.603	0.558	0.545
CPTAC_CRC_KRAS	0.568	0.674	0.632	0.546	0.575	0.628	0.604	0.54	0.579	0.563	0.613	0.637	0.637	0.657	0.625
CPTAC_CRC_PIK3CA	0.605	0.618	0.576	0.566	0.587	0.62	0.606	0.567	0.572	0.529	0.637	0.605	0.603	0.543	0.551
CPTAC_CRC_N_STATUS	0.588	0.63	0.572	0.542	0.56	0.616	0.526	0.519	0.568	0.574	0.615	0.574	0.595	0.64	0.549
DACHS_CRC_KRAS	0.547	0.535	0.525	0.519	0.534	0.536	0.544	0.515	0.51	0.517	0.548	0.55	0.533	0.518	0.517
DACHS_CRC_CIMP	0.661	0.671	0.627	0.627	0.6	0.693	0.631	0.634	0.683	0.639	0.699	0.65	0.65	0.593	0.557
DACHS_CRC_N_STATUS	0.597	0.648	0.594	0.596	0.609	0.622	0.586	0.531	0.595	0.574	0.633	0.614	0.621	0.625	0.571
DACHS_CRC_M_STATUS	0.68	0.675	0.601	0.628	0.616	0.632	0.629	0.564	0.657	0.614	0.697	0.658	0.662	0.632	0.563

## Sheet: ED_Fig_6b
Extended Data Figure 6b: AUROC Scores on High-performance Tasks
Task	Virchow2	ProvGigaPath	CONCH	H-optimus-0	UNI	DinoSSLPath	Panakeia*	Virchow	Hibou-B	Hibou-L	CTransPath	Kaiko	Phikon	BiomedCLIP	PLIP
NSCLC Subtyping	0.983	0.987	0.993	0.983	0.976	0.971	0.952	0.982	0.97	0.971	0.982	0.972	0.952	0.979	0.974
CPTAC CRC MSI	0.923	0.888	0.917	0.886	0.901	0.85	0.853	0.86	0.858	0.865	0.879	0.842	0.872	0.723	0.723
CPTAC BRCA ESR1	0.895	0.817	0.821	0.848	0.859	0.852	0.877	0.844	0.874	0.898	0.85	0.844	0.76	0.847	0.821
KIEL STAD EBV	0.863	0.878	0.879	0.854	0.863	0.838	0.868	0.837	0.859	0.804	0.85	0.727	0.797	0.844	0.806
DACHS CRC MSI	0.862	0.816	0.829	0.802	0.819	0.834	0.834	0.855	0.786	0.786	0.82	0.776	0.774	0.705	0.71
CPTAC BRCA PGR	0.796	0.779	0.8	0.782	0.79	0.807	0.837	0.777	0.767	0.75	0.784	0.793	0.727	0.78	0.783
KIEL STAD LAUREN	0.795	0.711	0.796	0.755	0.742	0.806	0.788	0.804	0.745	0.709	0.767	0.697	0.705	0.772	0.702
CPTAC LUAD TP53	0.752	0.732	0.782	0.733	0.738	0.72	0.718	0.714	0.718	0.739	0.707	0.724	0.7	0.715	0.676
BERN STAD MSI	0.796	0.791	0.739	0.747	0.722	0.685	0.713	0.723	0.718	0.738	0.711	0.774	0.701	0.688	0.612
KIEL STAD MSI	0.813	0.779	0.731	0.742	0.707	0.678	0.74	0.714	0.739	0.733	0.693	0.757	0.692	0.658	0.618
CPTAC LUAD EGFR	0.702	0.769	0.712	0.708	0.764	0.718	0.702	0.693	0.702	0.714	0.659	0.705	0.714	0.659	0.635
CPTAC CRC BRAF	0.725	0.764	0.709	0.78	0.752	0.753	0.7	0.67	0.655	0.702	0.646	0.614	0.679	0.604	0.606
DACHS CRC BRAF	0.725	0.741	0.709	0.71	0.68	0.649	0.669	0.687	0.706	0.709	0.633	0.635	0.642	0.617	0.668
CPTAC LUAD STK11	0.767	0.749	0.728	0.744	0.744	0.737	0.65	0.7	0.618	0.58	0.642	0.713	0.635	0.576	0.574
DACHS CRC Sidedness	0.723	0.707	0.708	0.698	0.661	0.737	0.718	0.636	0.669	0.659	0.649	0.661	0.636	0.676	0.614
Average	0.808	0.794	0.79	0.785	0.781	0.776	0.775	0.766	0.759	0.757	0.752	0.749	0.732	0.723	0.701

## Sheet: ED_Fig_6c
Extended Data Figure 6c: AUROC Scores on Low-performance Tasks
Task	CONCH	Virchow2	DinoSSLPath	BiomedCLIP	Panakeia*	ProvGigaPath	UNI	H-optimus-0	CTransPath	Hibou-L	PLIP	Virchow	Phikon	Hibou-B	Kaiko
BERN STAD LAUREN	0.721	0.729	0.705	0.681	0.657	0.645	0.675	0.677	0.656	0.718	0.657	0.68	0.646	0.68	0.681
DACHS CRC CIMP	0.671	0.699	0.65	0.593	0.65	0.693	0.631	0.661	0.627	0.639	0.557	0.683	0.6	0.627	0.634
DACHS CRC M STATUS	0.675	0.697	0.662	0.632	0.658	0.632	0.629	0.68	0.601	0.614	0.563	0.657	0.616	0.628	0.564
CPTAC BRCA PIK3CA	0.675	0.611	0.634	0.717	0.65	0.626	0.648	0.57	0.656	0.608	0.673	0.571	0.608	0.574	0.611
KIEL STAD N STATUS	0.632	0.617	0.633	0.632	0.608	0.658	0.629	0.578	0.631	0.593	0.626	0.599	0.614	0.633	0.609
CPTAC BRCA ERBB2	0.688	0.662	0.62	0.704	0.615	0.563	0.588	0.574	0.593	0.587	0.666	0.529	0.507	0.592	0.62
CPTAC CRC KRAS	0.674	0.613	0.637	0.657	0.637	0.628	0.604	0.568	0.632	0.563	0.625	0.579	0.575	0.546	0.54
DACHS CRC N STATUS	0.648	0.633	0.621	0.625	0.614	0.622	0.586	0.597	0.594	0.574	0.571	0.595	0.609	0.596	0.531
BERN STAD N STATUS	0.719	0.599	0.628	0.623	0.565	0.499	0.573	0.57	0.562	0.584	0.588	0.606	0.574	0.56	0.583
CPTAC CRC PIK3CA	0.618	0.637	0.603	0.543	0.605	0.62	0.606	0.605	0.576	0.529	0.551	0.572	0.587	0.566	0.567
CPTAC CRC N STATUS	0.63	0.615	0.595	0.64	0.574	0.616	0.526	0.588	0.572	0.574	0.549	0.568	0.56	0.542	0.519
CPTAC CRC Sidedness	0.613	0.584	0.603	0.558	0.538	0.572	0.622	0.621	0.569	0.593	0.545	0.548	0.553	0.574	0.526
IEO BRCA N STATUS	0.575	0.558	0.574	0.592	0.563	0.549	0.557	0.549	0.568	0.559	0.596	0.574	0.564	0.565	0.559
CPTAC LUAD KRAS	0.582	0.523	0.54	0.532	0.546	0.552	0.569	0.529	0.561	0.562	0.559	0.498	0.542	0.572	0.54
DACHS CRC KRAS	0.535	0.548	0.533	0.518	0.55	0.536	0.544	0.547	0.525	0.517	0.517	0.51	0.534	0.519	0.515
KIEL STAD M STATUS	0.544	0.526	0.507	0.492	0.525	0.534	0.504	0.537	0.511	0.531	0.48	0.513	0.591	0.466	0.516
Average	0.638	0.616	0.609	0.609	0.597	0.597	0.593	0.591	0.59	0.584	0.583	0.58	0.58	0.578	0.57
