# Supplementary material for: Benchmarking foundation models as feature extractors for weakly supervised computational pathology
Source: Nat Biomed Eng. 2025 Oct 1;10(6):1113–23. doi: 10.1038/s41551-025-01516-3 (PMC13279263; doi:10.1038/s41551-025-01516-3)
Supplement: Supplementary file 14 — Statistical source data. An Excel file containing the numerical data used to generate all graphs and heatmaps in the corresponding figure. The data are organized in separate worksheets that correspond to each figure panel. [file 41551_2025_1516_MOESM14_ESM.xlsx]

## Sheet: ED_Fig_9
Extended Data Figure 9: AUROC scores across all foundation models and ensembles
Average AUROC Scores
Task	Avg-Top-4	Avg-CONCH-V2	Avg-All	Concat-CONCH-V2	Avg-CONCH-GP	Concat-V2-GP	Avg-CONCH-UNI	Avg-CONCH-HO0	Avg-CONCH-Dino	Avg-V2-GP	CONCH	Concat-CONCH-HO0	Virchow2-CLS	Virchow2-CLS+MPT	Concat-CONCH-GP	Concat-CONCH-UNI	Concat-CONCH-Dino	MADELEINE	ProvGigaPath-T	DinoSSLPath	ProvGigaPath-S	H-optimus-0	UNI	Panakeia*	Virchow-CLS+MPT	PRISM	CHIEF-CTP	Virchow-CLS	CTransPath	Hibou-L	Hibou-B	BiomedCLIP	CHIEF	Kaiko	Phikon	PLIP
NSCLC Subtyping	0.99	0.991	0.991	0.987	0.993	0.987	0.99	0.991	0.988	0.988	0.993	0.993	0.983	0.984	0.991	0.989	0.981	0.994	0.987	0.971	0.978	0.983	0.976	0.952	0.986	0.985	0.982	0.982	0.982	0.971	0.97	0.979	0.97	0.972	0.952	0.974
CRC CPTAC MSI	0.92	0.93	0.922	0.913	0.919	0.913	0.922	0.926	0.902	0.922	0.917	0.914	0.923	0.929	0.91	0.902	0.899	0.859	0.888	0.85	0.902	0.886	0.901	0.853	0.879	0.838	0.874	0.86	0.879	0.865	0.858	0.723	0.81	0.842	0.872	0.723
BRCA CPTAC ESR1	0.868	0.869	0.884	0.897	0.837	0.904	0.854	0.855	0.851	0.873	0.821	0.854	0.895	0.903	0.856	0.861	0.858	0.822	0.817	0.852	0.837	0.848	0.859	0.877	0.87	0.852	0.834	0.844	0.85	0.898	0.874	0.847	0.845	0.844	0.76	0.821
STAD Kiel EBV	0.881	0.885	0.878	0.896	0.89	0.875	0.889	0.894	0.867	0.879	0.879	0.89	0.863	0.903	0.872	0.882	0.859	0.863	0.878	0.838	0.851	0.854	0.863	0.868	0.847	0.669	0.859	0.837	0.85	0.804	0.859	0.844	0.852	0.727	0.797	0.806
CRC DACHS MSI	0.859	0.853	0.862	0.852	0.84	0.848	0.85	0.841	0.851	0.841	0.829	0.841	0.862	0.843	0.844	0.831	0.841	0.815	0.816	0.834	0.826	0.802	0.819	0.834	0.867	0.796	0.795	0.855	0.82	0.786	0.786	0.705	0.759	0.776	0.774	0.71
BRCA CPTAC PGR	0.827	0.817	0.825	0.814	0.809	0.817	0.811	0.815	0.819	0.809	0.8	0.819	0.796	0.775	0.806	0.803	0.801	0.797	0.779	0.807	0.782	0.782	0.79	0.837	0.794	0.774	0.785	0.777	0.784	0.75	0.767	0.78	0.795	0.793	0.727	0.783
STAD Kiel LAUREN	0.808	0.808	0.813	0.804	0.785	0.783	0.793	0.798	0.807	0.775	0.796	0.786	0.795	0.788	0.785	0.79	0.818	0.789	0.711	0.806	0.77	0.755	0.742	0.788	0.821	0.788	0.776	0.804	0.767	0.709	0.745	0.772	0.732	0.697	0.705	0.702
LUAD CPTAC TP53	0.772	0.784	0.766	0.753	0.776	0.747	0.773	0.778	0.765	0.759	0.782	0.765	0.752	0.758	0.764	0.757	0.747	0.772	0.732	0.72	0.728	0.733	0.738	0.718	0.716	0.716	0.704	0.714	0.707	0.739	0.718	0.715	0.704	0.724	0.7	0.676
STAD Bern MSI	0.763	0.773	0.76	0.801	0.773	0.809	0.736	0.753	0.716	0.801	0.739	0.761	0.796	0.775	0.782	0.76	0.758	0.712	0.791	0.685	0.75	0.747	0.722	0.713	0.723	0.664	0.701	0.723	0.711	0.738	0.718	0.688	0.685	0.774	0.701	0.612
STAD Kiel MSI	0.774	0.778	0.766	0.81	0.758	0.808	0.727	0.741	0.72	0.804	0.731	0.743	0.813	0.821	0.78	0.735	0.739	0.711	0.779	0.678	0.744	0.742	0.707	0.74	0.725	0.657	0.667	0.714	0.693	0.733	0.739	0.658	0.634	0.757	0.692	0.618
LUAD CPTAC EGFR	0.761	0.72	0.76	0.703	0.767	0.725	0.762	0.728	0.737	0.759	0.712	0.758	0.702	0.706	0.767	0.765	0.744	0.73	0.769	0.718	0.736	0.708	0.764	0.702	0.713	0.739	0.695	0.693	0.659	0.714	0.702	0.659	0.599	0.705	0.714	0.635
LUAD CPTAC STK11	0.774	0.759	0.772	0.776	0.758	0.769	0.767	0.767	0.756	0.775	0.728	0.774	0.767	0.684	0.783	0.725	0.761	0.669	0.749	0.737	0.774	0.744	0.744	0.65	0.735	0.739	0.671	0.7	0.642	0.58	0.618	0.576	0.54	0.713	0.635	0.574
CRC CPTAC BRAF	0.77	0.727	0.748	0.688	0.762	0.746	0.737	0.758	0.753	0.762	0.709	0.736	0.725	0.733	0.713	0.75	0.681	0.675	0.764	0.753	0.766	0.78	0.752	0.7	0.639	0.651	0.733	0.67	0.646	0.702	0.655	0.604	0.724	0.614	0.679	0.606
CRC DACHS BRAF	0.755	0.745	0.774	0.699	0.758	0.753	0.718	0.74	0.705	0.75	0.709	0.703	0.725	0.734	0.762	0.722	0.677	0.732	0.741	0.649	0.747	0.71	0.68	0.669	0.673	0.764	0.641	0.687	0.633	0.709	0.706	0.617	0.717	0.635	0.642	0.668
DACHS CRC Sidedness	0.744	0.733	0.748	0.744	0.726	0.75	0.708	0.723	0.736	0.73	0.708	0.738	0.723	0.791	0.7	0.686	0.695	0.657	0.707	0.737	0.696	0.698	0.661	0.718	0.681	0.609	0.706	0.636	0.649	0.659	0.669	0.676	0.826	0.661	0.636	0.614
STAD Bern LAUREN	0.721	0.735	0.723	0.729	0.705	0.714	0.724	0.717	0.723	0.697	0.721	0.707	0.729	0.725	0.68	0.724	0.726	0.703	0.645	0.705	0.651	0.677	0.675	0.657	0.685	0.741	0.678	0.68	0.656	0.718	0.68	0.681	0.676	0.681	0.646	0.657
CRC DACHS CIMP	0.687	0.686	0.681	0.693	0.691	0.703	0.675	0.68	0.671	0.698	0.671	0.67	0.699	0.692	0.693	0.638	0.678	0.686	0.693	0.65	0.683	0.661	0.631	0.65	0.684	0.64	0.63	0.683	0.627	0.639	0.627	0.593	0.613	0.634	0.6	0.557
CRC DACHS M STATUS	0.692	0.7	0.694	0.693	0.676	0.693	0.682	0.694	0.682	0.687	0.675	0.687	0.697	0.685	0.678	0.653	0.671	0.678	0.632	0.662	0.634	0.68	0.629	0.658	0.629	0.645	0.591	0.657	0.601	0.614	0.628	0.632	0.635	0.564	0.616	0.563
BRCA CPTAC PIK3CA	0.662	0.664	0.681	0.659	0.667	0.664	0.677	0.646	0.668	0.634	0.675	0.648	0.611	0.622	0.636	0.651	0.677	0.674	0.626	0.634	0.645	0.57	0.648	0.65	0.613	0.726	0.643	0.571	0.656	0.608	0.574	0.717	0.625	0.611	0.608	0.673
STAD Kiel N STATUS	0.655	0.636	0.65	0.636	0.663	0.634	0.647	0.616	0.649	0.645	0.632	0.609	0.617	0.625	0.653	0.637	0.641	0.691	0.658	0.633	0.636	0.578	0.629	0.608	0.601	0.648	0.61	0.599	0.631	0.593	0.633	0.632	0.549	0.609	0.614	0.626
CRC CPTAC KRAS	0.687	0.67	0.686	0.688	0.676	0.637	0.661	0.648	0.669	0.644	0.674	0.674	0.613	0.672	0.643	0.663	0.626	0.699	0.628	0.637	0.575	0.568	0.604	0.637	0.578	0.553	0.608	0.579	0.632	0.563	0.546	0.657	0.569	0.54	0.575	0.625
BRCA CPTAC ERBB2	0.657	0.688	0.647	0.666	0.662	0.656	0.656	0.659	0.663	0.636	0.688	0.632	0.662	0.637	0.628	0.637	0.625	0.731	0.563	0.62	0.558	0.574	0.588	0.615	0.549	0.676	0.59	0.529	0.593	0.587	0.592	0.704	0.587	0.62	0.507	0.666
CRC DACHS N STATUS	0.65	0.65	0.648	0.647	0.652	0.632	0.637	0.64	0.646	0.64	0.648	0.626	0.633	0.617	0.603	0.629	0.631	0.61	0.622	0.621	0.602	0.597	0.586	0.614	0.591	0.644	0.603	0.595	0.594	0.574	0.596	0.625	0.628	0.531	0.609	0.571
CRC CPTAC PIK3CA	0.646	0.634	0.64	0.607	0.639	0.608	0.643	0.631	0.629	0.648	0.618	0.618	0.637	0.551	0.624	0.614	0.62	0.603	0.62	0.603	0.604	0.605	0.606	0.605	0.565	0.514	0.567	0.572	0.576	0.529	0.566	0.543	0.575	0.567	0.587	0.551
CRC CPTAC N STATUS	0.638	0.633	0.632	0.62	0.642	0.623	0.613	0.642	0.626	0.63	0.63	0.626	0.615	0.602	0.602	0.625	0.621	0.611	0.616	0.595	0.58	0.588	0.526	0.574	0.576	0.59	0.574	0.568	0.572	0.574	0.542	0.64	0.587	0.519	0.56	0.549
STAD Bern N STATUS	0.611	0.665	0.599	0.652	0.601	0.575	0.661	0.653	0.677	0.547	0.719	0.633	0.599	0.589	0.572	0.613	0.625	0.608	0.499	0.628	0.513	0.57	0.573	0.565	0.586	0.573	0.592	0.606	0.562	0.584	0.56	0.623	0.578	0.583	0.574	0.588
CPTAC CRC Sidedness	0.613	0.607	0.6	0.596	0.607	0.599	0.627	0.622	0.62	0.582	0.613	0.596	0.584	0.632	0.579	0.587	0.596	0.573	0.572	0.603	0.556	0.621	0.622	0.538	0.571	0.559	0.552	0.548	0.569	0.593	0.574	0.558	0.604	0.526	0.553	0.545
BRCA IEO N STATUS	0.574	0.572	0.574	0.556	0.57	0.571	0.572	0.567	0.58	0.561	0.575	0.567	0.558	0.544	0.564	0.579	0.568	0.59	0.549	0.574	0.538	0.549	0.557	0.563	0.581	0.535	0.567	0.574	0.568	0.559	0.565	0.592	0.543	0.559	0.564	0.596
LUAD CPTAC KRAS	0.576	0.579	0.56	0.573	0.577	0.567	0.589	0.549	0.58	0.548	0.582	0.557	0.523	0.551	0.561	0.535	0.532	0.54	0.552	0.54	0.531	0.529	0.569	0.546	0.497	0.513	0.518	0.498	0.561	0.562	0.572	0.532	0.526	0.54	0.542	0.559
CRC DACHS KRAS	0.549	0.554	0.555	0.555	0.544	0.543	0.546	0.55	0.538	0.547	0.535	0.551	0.548	0.534	0.551	0.535	0.532	0.543	0.536	0.533	0.554	0.547	0.544	0.55	0.506	0.538	0.53	0.51	0.525	0.517	0.519	0.518	0.532	0.515	0.534	0.517
STAD Kiel M STATUS	0.537	0.547	0.538	0.573	0.541	0.533	0.529	0.551	0.533	0.534	0.544	0.521	0.526	0.559	0.534	0.509	0.545	0.514	0.534	0.507	0.532	0.537	0.504	0.525	0.517	0.527	0.514	0.513	0.511	0.531	0.466	0.492	0.537	0.516	0.591	0.48
Total	0.723	0.722	0.722	0.719	0.718	0.716	0.715	0.715	0.714	0.713	0.711	0.71	0.709	0.709	0.707	0.703	0.702	0.698	0.692	0.69	0.686	0.685	0.684	0.683	0.677	0.673	0.671	0.67	0.668	0.668	0.665	0.664	0.663	0.656	0.654	0.64
Standard Deviation of AUROC Scores
Task	Avg-Top-4	Avg-CONCH-V2	Avg-All	Concat-CONCH-V2	Avg-CONCH-GP	Concat-V2-GP	Avg-CONCH-UNI	Avg-CONCH-HO0	Avg-CONCH-Dino	Avg-V2-GP	CONCH	Concat-CONCH-HO0	Virchow2-CLS	Virchow2-CLS+MPT	Concat-CONCH-GP	Concat-CONCH-UNI	Concat-CONCH-Dino	MADELEINE	ProvGigaPath-T	DinoSSLPath	ProvGigaPath-S	H-optimus-0	UNI	Panakeia*	Virchow-CLS+MPT	PRISM	CHIEF-CTP	Virchow-CLS	CTransPath	Hibou-L	Hibou-B	BiomedCLIP	CHIEF	Kaiko	Phikon	PLIP
NSCLC Subtyping	0.004	0.003	0.003	0.006	0.003	0.005	0.003	0.003	0.004	0.004	0.002	0.002	0.005	0.006	0.005	0.004	0.005	0.003	0.005	0.009	0.007	0.003	0.01	0.011	0.007	0.006	0.005	0.011	0.007	0.007	0.009	0.005	0.009	0.013	0.021	0.005
CRC CPTAC MSI	0.026	0.019	0.035	0.058	0.028	0.035	0.021	0.023	0.026	0.022	0.023	0.033	0.027	0.028	0.028	0.041	0.037	0.03	0.02	0.014	0.026	0.032	0.024	0.044	0.019	0.048	0.031	0.035	0.031	0.027	0.058	0.084	0.019	0.026	0.027	0.012
BRCA CPTAC ESR1	0.004	0.009	0.004	0.016	0.017	0.012	0.02	0.018	0.012	0.012	0.021	0.016	0.008	0.009	0.008	0.008	0.017	0.009	0.023	0.019	0.014	0.034	0.025	0.015	0.006	0.012	0.016	0.015	0.015	0.012	0.016	0.008	0.015	0.039	0.034	0.01
STAD Kiel EBV	0.008	0.012	0.006	0.018	0.01	0.015	0.007	0.008	0.015	0.009	0.015	0.015	0.01	0.017	0.019	0.014	0.008	0.009	0.021	0.023	0.033	0.031	0.024	0.007	0.021	0.055	0.021	0.016	0.034	0.019	0.024	0.012	0.019	0.034	0.036	0.035
CRC DACHS MSI	0.014	0.025	0.017	0.031	0.016	0.026	0.023	0.01	0.013	0.019	0.02	0.026	0.022	0.01	0.032	0.01	0.018	0.027	0.016	0.017	0.018	0.016	0.02	0.011	0.021	0.03	0.039	0.039	0.031	0.017	0.026	0.027	0.011	0.041	0.047	0.016
BRCA CPTAC PGR	0.017	0.016	0.013	0.023	0.01	0.019	0.008	0.013	0.014	0.022	0.013	0.031	0.035	0.048	0.033	0.02	0.008	0.024	0.022	0.017	0.022	0.016	0.016	0.01	0.012	0.033	0.006	0.025	0.019	0.069	0.034	0.011	0.022	0.029	0.03	0.009
STAD Kiel LAUREN	0.021	0.015	0.024	0.018	0.024	0.031	0.033	0.033	0.028	0.011	0.023	0.024	0.017	0.024	0.042	0.021	0.024	0.046	0.033	0.03	0.023	0.051	0.042	0.02	0.013	0.031	0.018	0.022	0.032	0.037	0.031	0.027	0.037	0.048	0.05	0.029
LUAD CPTAC TP53	0.018	0.021	0.018	0.02	0.026	0.028	0.015	0.02	0.024	0.012	0.029	0.015	0.015	0.023	0.043	0.012	0.029	0.045	0.038	0.023	0.016	0.024	0.013	0.03	0.02	0.012	0.018	0.037	0.035	0.01	0.036	0.019	0.016	0.018	0.04	0.027
STAD Bern MSI	0.011	0.018	0.01	0.018	0.02	0.013	0.018	0.021	0.016	0.018	0.022	0.031	0.016	0.03	0.015	0.03	0.015	0.025	0.022	0.035	0.026	0.023	0.011	0.037	0.072	0.039	0.035	0.048	0.034	0.032	0.027	0.016	0.079	0.024	0.038	0.011
STAD Kiel MSI	0.013	0.013	0.011	0.011	0.015	0.024	0.012	0.013	0.008	0.022	0.016	0.019	0.015	0.01	0.012	0.021	0.007	0.025	0.022	0.03	0.034	0.024	0.017	0.038	0.044	0.036	0.057	0.043	0.037	0.05	0.024	0.022	0.078	0.03	0.04	0.022
LUAD CPTAC EGFR	0.044	0.068	0.051	0.065	0.049	0.06	0.058	0.077	0.059	0.036	0.081	0.061	0.07	0.076	0.063	0.064	0.063	0.046	0.045	0.058	0.099	0.084	0.048	0.052	0.042	0.026	0.07	0.055	0.121	0.061	0.109	0.058	0.049	0.055	0.044	0.115
LUAD CPTAC STK11	0.168	0.145	0.173	0.105	0.163	0.11	0.16	0.189	0.19	0.108	0.164	0.189	0.098	0.207	0.154	0.106	0.138	0.156	0.119	0.175	0.103	0.166	0.118	0.12	0.148	0.074	0.115	0.135	0.159	0.112	0.053	0.071	0.061	0.124	0.055	0.054
CRC CPTAC BRAF	0.026	0.07	0.023	0.066	0.042	0.035	0.076	0.054	0.048	0.051	0.081	0.098	0.074	0.052	0.079	0.088	0.148	0.059	0.05	0.044	0.048	0.042	0.072	0.095	0.058	0.037	0.059	0.009	0.149	0.019	0.154	0.081	0.05	0.094	0.06	0.054
CRC DACHS BRAF	0.028	0.026	0.027	0.109	0.022	0.032	0.065	0.024	0.065	0.028	0.06	0.074	0.021	0.023	0.036	0.083	0.091	0.065	0.028	0.067	0.032	0.027	0.07	0.08	0.068	0.03	0.043	0.06	0.112	0.036	0.069	0.065	0.039	0.057	0.078	0.039
DACHS CRC Sidedness	0.047	0.037	0.038	0.064	0.034	0.074	0.031	0.032	0.054	0.036	0.032	0.031	0.037	0.067	0.045	0.042	0.089	0.018	0.048	0.071	0.026	0.025	0.027	0.043	0.029	0.017	0.05	0.046	0.042	0.058	0.023	0.041	0.034	0.013	0.027	0.038
STAD Bern LAUREN	0.009	0.016	0.01	0.016	0.012	0.022	0.012	0.008	0.01	0.02	0.018	0.011	0.02	0.014	0.034	0.01	0.021	0.026	0.021	0.012	0.013	0.018	0.036	0.028	0.015	0.011	0.022	0.016	0.036	0.024	0.033	0.008	0.032	0.049	0.024	0.016
CRC DACHS CIMP	0.025	0.03	0.027	0.024	0.025	0.025	0.032	0.024	0.029	0.018	0.036	0.026	0.02	0.023	0.028	0.017	0.025	0.013	0.019	0.016	0.036	0.031	0.034	0.031	0.021	0.008	0.039	0.019	0.026	0.038	0.022	0.021	0.028	0.046	0.022	0.033
CRC DACHS M STATUS	0.012	0.014	0.005	0.014	0.009	0.021	0.012	0.018	0.018	0.01	0.015	0.013	0.015	0.019	0.018	0.024	0.016	0.008	0.032	0.036	0.065	0.033	0.058	0.012	0.076	0.017	0.087	0.033	0.062	0.026	0.043	0.05	0.079	0.05	0.03	0.052
BRCA CPTAC PIK3CA	0.043	0.047	0.04	0.054	0.035	0.038	0.042	0.047	0.038	0.056	0.046	0.048	0.059	0.047	0.097	0.058	0.032	0.035	0.043	0.047	0.042	0.083	0.048	0.028	0.074	0.048	0.059	0.086	0.038	0.025	0.021	0.033	0.037	0.041	0.056	0.037
STAD Kiel N STATUS	0.033	0.043	0.039	0.058	0.047	0.048	0.037	0.055	0.035	0.032	0.06	0.06	0.039	0.036	0.036	0.036	0.053	0.031	0.024	0.029	0.045	0.037	0.025	0.063	0.041	0.025	0.034	0.066	0.03	0.036	0.041	0.024	0.032	0.066	0.042	0.023
CRC CPTAC KRAS	0.027	0.071	0.014	0.046	0.018	0.03	0.037	0.053	0.019	0.068	0.038	0.07	0.113	0.037	0.069	0.035	0.037	0.055	0.06	0.028	0.055	0.077	0.053	0.042	0.057	0.037	0.069	0.076	0.059	0.112	0.104	0.074	0.084	0.094	0.048	0.039
BRCA CPTAC ERBB2	0.01	0.035	0.035	0.067	0.033	0.071	0.046	0.062	0.018	0.041	0.041	0.08	0.075	0.08	0.06	0.057	0.037	0.042	0.036	0.034	0.073	0.067	0.05	0.055	0.088	0.054	0.045	0.093	0.029	0.081	0.027	0.035	0.02	0.037	0.036	0.017
CRC DACHS N STATUS	0.014	0.028	0.015	0.017	0.013	0.022	0.049	0.035	0.022	0.011	0.031	0.014	0.03	0.061	0.085	0.017	0.019	0.05	0.008	0.014	0.031	0.029	0.06	0.014	0.026	0.015	0.008	0.022	0.03	0.048	0.045	0.019	0.044	0.036	0.013	0.026
CRC CPTAC PIK3CA	0.03	0.024	0.027	0.049	0.046	0.037	0.031	0.035	0.026	0.032	0.034	0.04	0.014	0.109	0.048	0.016	0.067	0.007	0.05	0.038	0.023	0.035	0.041	0.033	0.076	0.024	0.046	0.062	0.036	0.052	0.036	0.078	0.018	0.072	0.047	0.026
CRC CPTAC N STATUS	0.036	0.034	0.033	0.021	0.036	0.042	0.047	0.037	0.035	0.035	0.028	0.048	0.056	0.036	0.069	0.043	0.037	0.079	0.035	0.031	0.062	0.037	0.072	0.046	0.041	0.029	0.041	0.029	0.031	0.058	0.067	0.029	0.024	0.044	0.034	0.033
STAD Bern N STATUS	0.075	0.073	0.068	0.042	0.071	0.046	0.067	0.094	0.089	0.059	0.064	0.035	0.064	0.071	0.032	0.079	0.057	0.087	0.053	0.095	0.038	0.093	0.048	0.092	0.105	0.042	0.058	0.098	0.077	0.094	0.053	0.101	0.086	0.079	0.118	0.041
CPTAC CRC Sidedness	0.022	0.026	0.011	0.026	0.029	0.032	0.02	0.028	0.024	0.018	0.028	0.018	0.042	0.02	0.036	0.028	0.042	0.026	0.035	0.025	0.025	0.041	0.023	0.06	0.032	0.018	0.031	0.041	0.043	0.018	0.025	0.026	0.019	0.037	0.043	0.027
BRCA IEO N STATUS	0.013	0.011	0.014	0.03	0.015	0.015	0.018	0.01	0.007	0.025	0.013	0.016	0.025	0.034	0.017	0.018	0.02	0.017	0.024	0.01	0.013	0.017	0.029	0.011	0.008	0.035	0.024	0.016	0.008	0.017	0.011	0.017	0.023	0.017	0.026	0.014
LUAD CPTAC KRAS	0.07	0.08	0.082	0.097	0.084	0.061	0.073	0.091	0.074	0.067	0.1	0.099	0.063	0.074	0.08	0.088	0.076	0.057	0.067	0.044	0.044	0.069	0.07	0.101	0.083	0.086	0.071	0.066	0.052	0.064	0.058	0.039	0.063	0.077	0.05	0.048
CRC DACHS KRAS	0.019	0.024	0.018	0.022	0.006	0.013	0.008	0.009	0.009	0.031	0.017	0.029	0.039	0.021	0.025	0.034	0.021	0.036	0.014	0.007	0.017	0.014	0.015	0.016	0.029	0.012	0.017	0.038	0.027	0.028	0.017	0.014	0.04	0.021	0.016	0.013
STAD Kiel M STATUS	0.029	0.041	0.028	0.038	0.045	0.018	0.044	0.039	0.034	0.032	0.055	0.006	0.046	0.025	0.057	0.045	0.037	0.057	0.03	0.02	0.029	0.026	0.023	0.058	0.036	0.041	0.038	0.028	0.053	0.049	0.033	0.057	0.027	0.065	0.029	0.02
Total	0.11	0.108	0.112	0.112	0.108	0.116	0.107	0.11	0.105	0.117	0.104	0.113	0.119	0.12	0.115	0.113	0.11	0.105	0.117	0.107	0.12	0.115	0.115	0.112	0.123	0.111	0.113	0.119	0.112	0.113	0.116	0.103	0.113	0.114	0.1	0.101
