# Supplementary material for: Benchmarking foundation models as feature extractors for weakly supervised computational pathology
Source: Nat Biomed Eng. 2025 Oct 1;10(6):1113–23. doi: 10.1038/s41551-025-01516-3 (PMC13279263; doi:10.1038/s41551-025-01516-3)
Supplement: Supplementary file 15 — Statistical source data. An Excel file containing the numerical data used to generate all graphs and heatmaps in the corresponding figure. The data are organized in separate worksheets that correspond to each figure panel. [file 41551_2025_1516_MOESM15_ESM.xlsx]

## Sheet: ED_Fig_10
Extended Data Figure 10: Cohen's kappa scores for model prediction agreement
Average Cohen's Kappa Scores Across All Tasks (Data for Heatmap)
	Concat-CONCH-V2	Concat-V2-GP	Concat-CONCH-HO0	Concat-CONCH-GP	Concat-CONCH-UNI	Concat-CONCH-Dino	CONCH	Virchow2	ProvGigaPath	DinoSSLPath	H-optimus-0	UNI
H-optimus-0	0.451	0.488	0.581	0.498	0.497	0.498	0.398	0.477	0.473	0.472
CONCH	0.531	0.47	0.557	0.586	0.52	0.597
Concat-CONCH-HO0	0.523	0.526
Concat-CONCH-GP	0.539	0.544	0.531
Concat-CONCH-Dino	0.587	0.525	0.592	0.632	0.623
Concat-CONCH-UNI	0.533	0.532	0.537	0.603
Concat-CONCH-V2
DinoSSLPath	0.479	0.494	0.504	0.546	0.526	0.618	0.494	0.476	0.483
ProvGigaPath	0.488	0.532	0.477	0.573	0.524	0.525	0.422	0.463
UNI	0.43	0.465	0.439	0.488	0.568	0.5	0.409	0.468	0.457	0.471	0.434
Concat-V2-GP	0.548
Virchow2	0.59	0.591	0.489	0.548	0.529	0.545	0.473
Underlying Per-Task Cohen's Kappa Scores
Task: BERN_STAD_ISMSIH
	Concat-CONCH-V2	Concat-V2-GP	Concat-CONCH-HO0	Concat-CONCH-GP	Concat-CONCH-UNI	Concat-CONCH-Dino	CONCH	Virchow2	ProvGigaPath	DinoSSLPath	H-optimus-0	UNI
Concat-CONCH-V2
Concat-V2-GP	0.765
Concat-CONCH-HO0	0.694	0.712
Concat-CONCH-GP	0.649	0.804	0.645
Concat-CONCH-UNI	0.677	0.774	0.768	0.781
Concat-CONCH-Dino	0.664	0.676	0.755	0.647	0.776
CONCH	0.704	0.637	0.694	0.608	0.641	0.628
Virchow2	0.787	0.864	0.77	0.782	0.719	0.668	0.632
ProvGigaPath	0.61	0.832	0.571	0.786	0.67	0.568	0.519	0.707
DinoSSLPath	0.424	0.488	0.481	0.461	0.568	0.636	0.424	0.458	0.439
H-optimus-0	0.66	0.765	0.728	0.729	0.71	0.62	0.541	0.706	0.694	0.483
UNI	0.466	0.607	0.486	0.513	0.582	0.477	0.418	0.507	0.626	0.546	0.646
Task: BERN_STAD_LAUREN
	Concat-CONCH-V2	Concat-V2-GP	Concat-CONCH-HO0	Concat-CONCH-GP	Concat-CONCH-UNI	Concat-CONCH-Dino	CONCH	Virchow2	ProvGigaPath	DinoSSLPath	H-optimus-0	UNI
Concat-CONCH-V2
Concat-V2-GP	0.648
Concat-CONCH-HO0	0.69	0.721
Concat-CONCH-GP	0.431	0.671	0.525
Concat-CONCH-UNI	0.593	0.929	0.661	0.695
Concat-CONCH-Dino	0.605	0.932	0.728	0.679	0.862
CONCH	0.695	0.603	0.762	0.474	0.548	0.61
Virchow2	0.617	0.964	0.716	0.662	0.89	0.896	0.597
ProvGigaPath	0.531	0.852	0.593	0.583	0.848	0.786	0.487	0.81
DinoSSLPath	0.635	0.836	0.759	0.625	0.832	0.904	0.64	0.798	0.757
H-optimus-0	0.624	0.896	0.695	0.67	0.893	0.899	0.58	0.857	0.816	0.934
UNI	0.484	0.799	0.57	0.58	0.792	0.728	0.489	0.833	0.783	0.699	0.759
Task: BERN_STAD_N_STATUS
	Concat-CONCH-V2	Concat-V2-GP	Concat-CONCH-HO0	Concat-CONCH-GP	Concat-CONCH-UNI	Concat-CONCH-Dino	CONCH	Virchow2	ProvGigaPath	DinoSSLPath	H-optimus-0	UNI
Concat-CONCH-V2
Concat-V2-GP	0.56
Concat-CONCH-HO0	0.559	0.739
Concat-CONCH-GP	0.803	0.556	0.505
Concat-CONCH-UNI	0.641	0.74	0.766	0.634
Concat-CONCH-Dino	0.735	0.684	0.695	0.685	0.718
CONCH	0.594	0.539	0.656	0.523	0.645	0.622
Virchow2	0.762	0.693	0.606	0.698	0.71	0.675	0.493
ProvGigaPath	0.634	0.448	0.405	0.749	0.491	0.568	0.328	0.628
DinoSSLPath	0.803	0.476	0.465	0.75	0.576	0.689	0.507	0.7	0.653
H-optimus-0	0.775	0.641	0.611	0.764	0.686	0.744	0.512	0.773	0.652	0.726
UNI	0.809	0.562	0.523	0.862	0.627	0.705	0.489	0.731	0.743	0.756	0.836
Task: CPTAC_BRCA_ERBB2
	Concat-CONCH-V2	Concat-V2-GP	Concat-CONCH-HO0	Concat-CONCH-GP	Concat-CONCH-UNI	Concat-CONCH-Dino	CONCH	Virchow2	ProvGigaPath	DinoSSLPath	H-optimus-0	UNI
Concat-CONCH-V2
Concat-V2-GP
Concat-CONCH-HO0
Concat-CONCH-GP	0	0	0
Concat-CONCH-UNI	0	0	0	0.349
Concat-CONCH-Dino	0	0	0	0.567	0.378
CONCH	0	0	0	0.63	0.405	0.641
Virchow2	0	0	0	0.442	0.559	0.525	0.509
ProvGigaPath				0	0	0	0	0
DinoSSLPath	0	0	0	0.525	0.216	0.452	0.574	0.28	0
H-optimus-0				0	0	0	0	0		0
UNI	0	0	0	0.568	0.44	0.684	0.53	0.55	0	0.382	0
Task: CPTAC_BRCA_ESR1
	Concat-CONCH-V2	Concat-V2-GP	Concat-CONCH-HO0	Concat-CONCH-GP	Concat-CONCH-UNI	Concat-CONCH-Dino	CONCH	Virchow2	ProvGigaPath	DinoSSLPath	H-optimus-0	UNI
Concat-CONCH-V2
Concat-V2-GP	0.678
Concat-CONCH-HO0	0.689	0.425
Concat-CONCH-GP	0.813	0.547	0.735
Concat-CONCH-UNI	0.687	0.448	0.799	0.867
Concat-CONCH-Dino	0.749	0.496	0.767	0.866	0.833
CONCH	0.644	0.392	0.747	0.786	0.748	0.784
Virchow2	0.831	0.534	0.718	0.816	0.751	0.75	0.703
ProvGigaPath	0.596	0.685	0.468	0.603	0.526	0.581	0.43	0.521
DinoSSLPath	0.741	0.603	0.671	0.797	0.702	0.833	0.657	0.714	0.663
H-optimus-0	0.733	0.483	0.817	0.683	0.717	0.783	0.667	0.667	0.5	0.717
UNI	0.755	0.647	0.623	0.847	0.752	0.816	0.675	0.73	0.674	0.777	0.633
Task: CPTAC_BRCA_PGR
	Concat-CONCH-V2	Concat-V2-GP	Concat-CONCH-HO0	Concat-CONCH-GP	Concat-CONCH-UNI	Concat-CONCH-Dino	CONCH	Virchow2	ProvGigaPath	DinoSSLPath	H-optimus-0	UNI
Concat-CONCH-V2
Concat-V2-GP	0.683
Concat-CONCH-HO0	0.624	0.735
Concat-CONCH-GP	0.64	0.716	0.768
Concat-CONCH-UNI	0.678	0.689	0.779	0.759
Concat-CONCH-Dino	0.527	0.68	0.768	0.713	0.796
CONCH	0.689	0.666	0.757	0.698	0.82	0.661
Virchow2	0.643	0.775	0.723	0.74	0.646	0.601	0.59
ProvGigaPath	0.467	0.575	0.553	0.644	0.564	0.606	0.532	0.467
DinoSSLPath	0.407	0.437	0.525	0.467	0.5	0.688	0.47	0.402	0.376
H-optimus-0	0.431	0.458	0.582	0.524	0.484	0.561	0.455	0.526	0.477	0.604
UNI	0.429	0.649	0.699	0.682	0.631	0.749	0.547	0.632	0.564	0.564	0.547
Task: CPTAC_BRCA_PIK3CA
	Concat-CONCH-V2	Concat-V2-GP	Concat-CONCH-HO0	Concat-CONCH-GP	Concat-CONCH-UNI	Concat-CONCH-Dino	CONCH	Virchow2	ProvGigaPath	DinoSSLPath	H-optimus-0	UNI
Concat-CONCH-V2
Concat-V2-GP	0.148
Concat-CONCH-HO0	0.362	0.291
Concat-CONCH-GP	0.551	0.184	0.444
Concat-CONCH-UNI	0.722	0.261	0.362	0.423
Concat-CONCH-Dino	0.507	0.195	0.649	0.497	0.572
CONCH	0.31	0.122	0.273	0.444	0.397	0.526
Virchow2	0.208	0.506	0.41	0.303	0.208	0.318	0.176
ProvGigaPath	0.596	0.159	0.388	0.294	0.449	0.539	0.265	0.111
DinoSSLPath	0.425	0.156	0.483	0.489	0.375	0.551	0.388	0.418	0.394
H-optimus-0	0.458	0.407	0.564	0.424	0.458	0.442	0.176	0.39	0.248	0.273
UNI	0.444	0.313	0.609	0.381	0.389	0.542	0.243	0.333	0.62	0.474	0.44
Task: CPTAC_CRC_BRAF
	Concat-CONCH-V2	Concat-V2-GP	Concat-CONCH-HO0	Concat-CONCH-GP	Concat-CONCH-UNI	Concat-CONCH-Dino	CONCH	Virchow2	ProvGigaPath	DinoSSLPath	H-optimus-0	UNI
Concat-CONCH-V2
Concat-V2-GP	0.658
Concat-CONCH-HO0	0.225	0.117
Concat-CONCH-GP	0.783	0.62	0.225
Concat-CONCH-UNI	0.611	0.389	0.326	0.611
Concat-CONCH-Dino	0.765	0.466	0.34	0.671	0.657
CONCH	0.774	0.678	0.174	0.815	0.539	0.591
Virchow2	0.85	0.677	0.217	0.678	0.545	0.699	0.673
ProvGigaPath	0.405	0.254	0.258	0.405	0.608	0.389	0.317	0.391
DinoSSLPath	0.527	0.372	0.149	0.527	0.501	0.624	0.537	0.465	0.255
H-optimus-0	0.295	0.156	0.542	0.295	0.36	0.436	0.229	0.284	0.422	0.295
UNI	0.638	0.697	0.156	0.719	0.494	0.542	0.706	0.62	0.286	0.571	0.206
Task: CPTAC_CRC_ISMSIH
	Concat-CONCH-V2	Concat-V2-GP	Concat-CONCH-HO0	Concat-CONCH-GP	Concat-CONCH-UNI	Concat-CONCH-Dino	CONCH	Virchow2	ProvGigaPath	DinoSSLPath	H-optimus-0	UNI
Concat-CONCH-V2
Concat-V2-GP	0.636
Concat-CONCH-HO0	0.641	0.457
Concat-CONCH-GP	0.695	0.749	0.494
Concat-CONCH-UNI	0.497	0.638	0.312	0.526
Concat-CONCH-Dino	0.577	0.615	0.451	0.611	0.639
CONCH	0.716	0.489	0.637	0.606	0.334	0.517
Virchow2	0.618	0.71	0.532	0.732	0.447	0.611	0.568
ProvGigaPath	0.656	0.706	0.467	0.885	0.588	0.602	0.612	0.654
DinoSSLPath	0.402	0.58	0.354	0.548	0.723	0.757	0.378	0.509	0.612
H-optimus-0	0.518	0.463	0.411	0.472	0.449	0.419	0.333	0.511	0.455	0.441
UNI	0.32	0.425	0.192	0.341	0.73	0.497	0.207	0.301	0.387	0.549	0.268
Task: CPTAC_CRC_KRAS
	Concat-CONCH-V2	Concat-V2-GP	Concat-CONCH-HO0	Concat-CONCH-GP	Concat-CONCH-UNI	Concat-CONCH-Dino	CONCH	Virchow2	ProvGigaPath	DinoSSLPath	H-optimus-0	UNI
Concat-CONCH-V2
Concat-V2-GP	0.47
Concat-CONCH-HO0	0.596	0.563
Concat-CONCH-GP	0.598	0.641	0.593
Concat-CONCH-UNI	0.444	0.433	0.62	0.534
Concat-CONCH-Dino	0.695	0.534	0.683	0.457	0.505
CONCH	0.343	0.425	0.281	0.446	0.35	0.264
Virchow2	0.33	0.463	0.269	0.43	0.23	0.254	0.195
ProvGigaPath	0.641	0.5	0.637	0.426	0.473	0.754	0.243	0.233
DinoSSLPath	0.662	0.767	0.65	0.8	0.509	0.534	0.534	0.463	0.5
H-optimus-0	0.227	0.391	0.248	0.339	0.23	0.18	0.207	0.298	0.337	0.319
UNI	0.259	0.358	0.367	0.302	0.411	0.406	0.188	0.23	0.378	0.358	0.09
Task: CPTAC_CRC_LEFT_RIGHT
	Concat-CONCH-V2	Concat-V2-GP	Concat-CONCH-HO0	Concat-CONCH-GP	Concat-CONCH-UNI	Concat-CONCH-Dino	CONCH	Virchow2	ProvGigaPath	DinoSSLPath	H-optimus-0	UNI
Concat-CONCH-V2
Concat-V2-GP	0.201
Concat-CONCH-HO0	0.208	0.685
Concat-CONCH-GP	0.428	0.546	0.488
Concat-CONCH-UNI	0.328	0.543	0.706	0.677
Concat-CONCH-Dino	0.637	0.302	0.349	0.614	0.526
CONCH	0.188	0.516	0.535	0.409	0.546	0.283
Virchow2	0.682	0.355	0.366	0.641	0.507	0.669	0.229
ProvGigaPath	0.587	0.389	0.364	0.468	0.474	0.524	0.259	0.559
DinoSSLPath	0.195	0.424	0.48	0.387	0.49	0.292	0.534	0.238	0.377
H-optimus-0	0.459	0.353	0.364	0.422	0.39	0.524	0.259	0.394	0.532	0.341
UNI	0.069	0.369	0.395	0.201	0.275	0.095	0.356	0.129	0.158	0.421	0.13
Task: CPTAC_CRC_N_STATUS
	Concat-CONCH-V2	Concat-V2-GP	Concat-CONCH-HO0	Concat-CONCH-GP	Concat-CONCH-UNI	Concat-CONCH-Dino	CONCH	Virchow2	ProvGigaPath	DinoSSLPath	H-optimus-0	UNI
Concat-CONCH-V2
Concat-V2-GP	0.29
Concat-CONCH-HO0	0.269	0.047
Concat-CONCH-GP	0.587	0.238	0.218
Concat-CONCH-UNI	0.705	0.329	0.305	0.585
Concat-CONCH-Dino	0.685	0.319	0.316	0.567	0.688
CONCH	0.504	0.143	0.435	0.404	0.485	0.538
Virchow2	0.565	0.356	0.245	0.399	0.492	0.583	0.442
ProvGigaPath	0.498	0.117	0.22	0.372	0.443	0.495	0.69	0.37
DinoSSLPath	0.543	0.175	0.34	0.519	0.553	0.719	0.472	0.457	0.503
H-optimus-0	0.13	0.032	0.468	0.077	0.151	0.156	0.215	0.123	0.187	0.213
UNI	0.201	0.175	0.208	0.269	0.292	0.344	0.345	0.24	0.373	0.214	0.165
Task: CPTAC_CRC_PIK3CA
	Concat-CONCH-V2	Concat-V2-GP	Concat-CONCH-HO0	Concat-CONCH-GP	Concat-CONCH-UNI	Concat-CONCH-Dino	CONCH	Virchow2	ProvGigaPath	DinoSSLPath	H-optimus-0	UNI
Concat-CONCH-V2
Concat-V2-GP	0.383
Concat-CONCH-HO0	0.564	0.354
Concat-CONCH-GP	0.484	0.347	0.471
Concat-CONCH-UNI	0.593	0.426	0.38	0.564
Concat-CONCH-Dino	0.528	0.408	0.564	0.535	0.578
CONCH	0.61	0.317	0.603	0.542	0.474	0.597
Virchow2	0.721	0.383	0.612	0.441	0.511	0.449	0.527
ProvGigaPath	0.507	0.448	0.436	0.589	0.571	0.35	0.34	0.413
DinoSSLPath	0.292	0.329	0.207	0.341	0.54	0.391	0.251	0.213	0.35
H-optimus-0	0.442	0.383	0.709	0.355	0.511	0.488	0.445	0.582	0.366	0.292
UNI	0.453	0.257	0.622	0.532	0.393	0.373	0.409	0.544	0.471	0.138	0.544
Task: CPTAC_LUNG_CANCER_TYPE
	Concat-CONCH-V2	Concat-V2-GP	Concat-CONCH-HO0	Concat-CONCH-GP	Concat-CONCH-UNI	Concat-CONCH-Dino	CONCH	Virchow2	ProvGigaPath	DinoSSLPath	H-optimus-0	UNI
Concat-CONCH-V2
Concat-V2-GP	0.916
Concat-CONCH-HO0	0.906	0.953
Concat-CONCH-GP	0.906	0.953	0.981
Concat-CONCH-UNI	0.944	0.953	0.963	0.963
Concat-CONCH-Dino	0.924	0.916	0.906	0.888	0.925
CONCH	0.897	0.925	0.953	0.935	0.953	0.915
Virchow2	0.972	0.944	0.934	0.935	0.953	0.915	0.925
ProvGigaPath	0.842	0.888	0.897	0.916	0.879	0.823	0.869	0.87
DinoSSLPath	0.915	0.888	0.878	0.878	0.915	0.915	0.906	0.906	0.833
H-optimus-0	0.879	0.944	0.935	0.935	0.916	0.879	0.888	0.907	0.888	0.851
UNI	0.906	0.916	0.906	0.888	0.925	0.924	0.897	0.896	0.823	0.915	0.879
Task: CPTAC_LUNG_EGFR
	Concat-CONCH-V2	Concat-V2-GP	Concat-CONCH-HO0	Concat-CONCH-GP	Concat-CONCH-UNI	Concat-CONCH-Dino	CONCH	Virchow2	ProvGigaPath	DinoSSLPath	H-optimus-0	UNI
Concat-CONCH-V2
Concat-V2-GP	0.727
Concat-CONCH-HO0	0.352	0.381
Concat-CONCH-GP	0.58	0.629	0.46
Concat-CONCH-UNI	0.655	0.706	0.401	0.78
Concat-CONCH-Dino	0.499	0.498	0.524	0.627	0.554
CONCH	0.438	0.47	0.527	0.483	0.454	0.753
Virchow2	0.652	0.613	0.208	0.46	0.58	0.301	0.239
ProvGigaPath	0.561	0.689	0.517	0.796	0.792	0.663	0.582	0.42
DinoSSLPath	0.593	0.515	0.384	0.58	0.574	0.681	0.56	0.424	0.627
H-optimus-0	0.649	0.654	0.475	0.767	0.804	0.571	0.463	0.493	0.695	0.521
UNI	0.586	0.499	0.247	0.641	0.618	0.355	0.283	0.64	0.539	0.451	0.623
Task: CPTAC_LUNG_KRAS
	Concat-CONCH-V2	Concat-V2-GP	Concat-CONCH-HO0	Concat-CONCH-GP	Concat-CONCH-UNI	Concat-CONCH-Dino	CONCH	Virchow2	ProvGigaPath	DinoSSLPath	H-optimus-0	UNI
Concat-CONCH-V2
Concat-V2-GP	0.485
Concat-CONCH-HO0	0.47	0.319
Concat-CONCH-GP	0.162	0.245	0.302
Concat-CONCH-UNI	0.343	0.471	0.26	0.52
Concat-CONCH-Dino	0.382	0.428	0.428	0.422	0.475
CONCH	0.418	0.334	0.636	0.499	0.486	0.677
Virchow2	0.231	0.343	0.252	0.541	0.447	0.439	0.402
ProvGigaPath	0.061	0.286	0.22	0.469	0.266	0.355	0.278	0.254
DinoSSLPath	0.222	0.282	0.387	0.523	0.342	0.516	0.568	0.428	0.276
H-optimus-0	0.178	0.343	0.352	0.58	0.403	0.486	0.448	0.403	0.411	0.344
UNI	0.237	0.247	0.301	0.383	0.525	0.334	0.354	0.112	0.234	0.285	0.346
Task: CPTAC_LUNG_STK11
	Concat-CONCH-V2	Concat-V2-GP	Concat-CONCH-HO0	Concat-CONCH-GP	Concat-CONCH-UNI	Concat-CONCH-Dino	CONCH	Virchow2	ProvGigaPath	DinoSSLPath	H-optimus-0	UNI
Concat-CONCH-V2
Concat-V2-GP	0.327
Concat-CONCH-HO0	0.647	0.538
Concat-CONCH-GP	0.409	0.665	0.587
Concat-CONCH-UNI	0.433	0.529	0.573	0.529
Concat-CONCH-Dino	0.454	0.385	0.6	0.57	0.504
CONCH	0.571	0.29	0.543	0.29	0.34	0.321
Virchow2	0.349	0.705	0.469	0.574	0.446	0.305	0.271
ProvGigaPath	0.409	0.799	0.587	0.732	0.592	0.508	0.29	0.705
DinoSSLPath	0.371	0.295	0.545	0.487	0.546	0.585	0.216	0.277	0.423
H-optimus-0	0.476	0.608	0.72	0.669	0.541	0.52	0.337	0.526	0.608	0.446
UNI	0	0	0	0	0	0	0	0	0	0	0
Task: CPTAC_LUNG_TP53
	Concat-CONCH-V2	Concat-V2-GP	Concat-CONCH-HO0	Concat-CONCH-GP	Concat-CONCH-UNI	Concat-CONCH-Dino	CONCH	Virchow2	ProvGigaPath	DinoSSLPath	H-optimus-0	UNI
Concat-CONCH-V2
Concat-V2-GP	0.524
Concat-CONCH-HO0	0.679	0.772
Concat-CONCH-GP	0.638	0.807	0.734
Concat-CONCH-UNI	0.558	0.763	0.695	0.723
Concat-CONCH-Dino	0.676	0.691	0.772	0.768	0.684
CONCH	0.664	0.577	0.719	0.687	0.515	0.65
Virchow2	0.655	0.665	0.599	0.626	0.649	0.547	0.496
ProvGigaPath	0.4	0.676	0.539	0.676	0.738	0.554	0.422	0.502
DinoSSLPath	0.479	0.68	0.617	0.72	0.787	0.68	0.486	0.514	0.818
H-optimus-0	0.535	0.492	0.52	0.533	0.626	0.492	0.336	0.652	0.496	0.564
UNI	0.558	0.602	0.618	0.642	0.748	0.602	0.483	0.52	0.554	0.654	0.573
Task: DACHS_CRC_BRAF
	Concat-CONCH-V2	Concat-V2-GP	Concat-CONCH-HO0	Concat-CONCH-GP	Concat-CONCH-UNI	Concat-CONCH-Dino	CONCH	Virchow2	ProvGigaPath	DinoSSLPath	H-optimus-0	UNI
Concat-CONCH-V2
Concat-V2-GP	0.497
Concat-CONCH-HO0	0.313	0.415
Concat-CONCH-GP	0.221	0.308	0.548
Concat-CONCH-UNI	0.244	0.316	0.562	0.656
Concat-CONCH-Dino	0.175	0.26	0.506	0.614	0.612
CONCH	0.354	0.419	0.554	0.628	0.537	0.502
Virchow2	0.322	0.505	0.531	0.483	0.506	0.514	0.479
ProvGigaPath	0.339	0.463	0.5	0.405	0.447	0.352	0.372	0.438
DinoSSLPath	0.327	0.44	0.385	0.222	0.267	0.218	0.233	0.354	0.485
H-optimus-0	0.138	0.205	0.501	0.451	0.475	0.516	0.333	0.374	0.29	0.174
UNI	0.272	0.417	0.468	0.439	0.551	0.474	0.383	0.578	0.46	0.348	0.372
Task: DACHS_CRC_CIMP
	Concat-CONCH-V2	Concat-V2-GP	Concat-CONCH-HO0	Concat-CONCH-GP	Concat-CONCH-UNI	Concat-CONCH-Dino	CONCH	Virchow2	ProvGigaPath	DinoSSLPath	H-optimus-0	UNI
Concat-CONCH-V2
Concat-V2-GP	0.346
Concat-CONCH-HO0	0.283	0.628
Concat-CONCH-GP	0.419	0.736	0.665
Concat-CONCH-UNI	0.429	0.394	0.361	0.48
Concat-CONCH-Dino	0.39	0.685	0.638	0.766	0.441
CONCH	0.259	0.645	0.571	0.645	0.32	0.591
Virchow2	0.714	0.308	0.238	0.355	0.394	0.34	0.223
ProvGigaPath	0.391	0.699	0.619	0.741	0.449	0.662	0.611	0.331
DinoSSLPath	0.265	0.641	0.556	0.585	0.315	0.632	0.57	0.232	0.613
H-optimus-0	0.19	0.53	0.711	0.474	0.235	0.457	0.46	0.156	0.49	0.496
UNI	0.485	0.445	0.387	0.481	0.633	0.47	0.334	0.486	0.482	0.337	0.273
Task: DACHS_CRC_ISMSIH
	Concat-CONCH-V2	Concat-V2-GP	Concat-CONCH-HO0	Concat-CONCH-GP	Concat-CONCH-UNI	Concat-CONCH-Dino	CONCH	Virchow2	ProvGigaPath	DinoSSLPath	H-optimus-0	UNI
Concat-CONCH-V2
Concat-V2-GP	0.672
Concat-CONCH-HO0	0.521	0.636
Concat-CONCH-GP	0.459	0.707	0.703
Concat-CONCH-UNI	0.369	0.551	0.601	0.636
Concat-CONCH-Dino	0.592	0.765	0.721	0.727	0.624
CONCH	0.595	0.726	0.68	0.748	0.536	0.794
Virchow2	0.795	0.613	0.444	0.412	0.328	0.551	0.547
ProvGigaPath	0.428	0.621	0.57	0.682	0.638	0.622	0.613	0.378
DinoSSLPath	0.559	0.719	0.715	0.695	0.643	0.805	0.676	0.503	0.619
H-optimus-0	0.235	0.35	0.534	0.47	0.52	0.408	0.387	0.207	0.407	0.446
UNI	0.303	0.476	0.491	0.543	0.764	0.525	0.446	0.267	0.55	0.544	0.461
Task: DACHS_CRC_KRAS
	Concat-CONCH-V2	Concat-V2-GP	Concat-CONCH-HO0	Concat-CONCH-GP	Concat-CONCH-UNI	Concat-CONCH-Dino	CONCH	Virchow2	ProvGigaPath	DinoSSLPath	H-optimus-0	UNI
Concat-CONCH-V2
Concat-V2-GP	0.326
Concat-CONCH-HO0	0.026	0.116
Concat-CONCH-GP	0.292	0.429	0.139
Concat-CONCH-UNI	0.453	0.329	0.052	0.386
Concat-CONCH-Dino	0.506	0.261	0.04	0.285	0.527
CONCH	0.23	0.334	0.161	0.344	0.25	0.287
Virchow2	0.363	0.406	0.056	0.214	0.22	0.259	0.321
ProvGigaPath	0.404	0.4	0.058	0.422	0.668	0.495	0.278	0.198
DinoSSLPath	0.168	0.497	0.252	0.366	0.211	0.185	0.395	0.274	0.246
H-optimus-0	0.184	0.514	0.206	0.397	0.245	0.203	0.347	0.288	0.274	0.53
UNI	0.485	0.361	0.04	0.331	0.696	0.516	0.249	0.219	0.641	0.201	0.243
Task: DACHS_CRC_LEFT_RIGHT
	Concat-CONCH-V2	Concat-V2-GP	Concat-CONCH-HO0	Concat-CONCH-GP	Concat-CONCH-UNI	Concat-CONCH-Dino	CONCH	Virchow2	ProvGigaPath	DinoSSLPath	H-optimus-0	UNI
Concat-CONCH-V2
Concat-V2-GP	0.613
Concat-CONCH-HO0	0.551	0.542
Concat-CONCH-GP	0.406	0.436	0.573
Concat-CONCH-UNI	0.469	0.507	0.679	0.588
Concat-CONCH-Dino	0.603	0.575	0.746	0.551	0.644
CONCH	0.604	0.483	0.555	0.426	0.45	0.631
Virchow2	0.69	0.657	0.515	0.444	0.512	0.539	0.431
ProvGigaPath	0.39	0.459	0.586	0.657	0.652	0.539	0.391	0.471
DinoSSLPath	0.511	0.606	0.654	0.579	0.654	0.689	0.495	0.588	0.613
H-optimus-0	0.255	0.34	0.504	0.515	0.543	0.406	0.273	0.317	0.543	0.479
UNI	0.367	0.431	0.553	0.529	0.697	0.509	0.329	0.446	0.601	0.548	0.559
Task: DACHS_CRC_M_STATUS
	Concat-CONCH-V2	Concat-V2-GP	Concat-CONCH-HO0	Concat-CONCH-GP	Concat-CONCH-UNI	Concat-CONCH-Dino	CONCH	Virchow2	ProvGigaPath	DinoSSLPath	H-optimus-0	UNI
Concat-CONCH-V2
Concat-V2-GP	0.41
Concat-CONCH-HO0	0.535	0.211
Concat-CONCH-GP	0.494	0.172	0.633
Concat-CONCH-UNI	0.607	0.327	0.524	0.519
Concat-CONCH-Dino	0.63	0.273	0.638	0.577	0.605
CONCH	0.576	0.237	0.68	0.63	0.571	0.612
Virchow2	0.764	0.469	0.474	0.406	0.564	0.554	0.483
ProvGigaPath	0.345	0.346	0.28	0.339	0.357	0.356	0.289	0.338
DinoSSLPath	0.616	0.462	0.437	0.357	0.509	0.575	0.432	0.576	0.408
H-optimus-0	0.504	0.237	0.678	0.475	0.51	0.54	0.525	0.485	0.289	0.421
UNI	0.461	0.499	0.295	0.25	0.48	0.387	0.304	0.469	0.355	0.521	0.334
Task: DACHS_CRC_N_STATUS
	Concat-CONCH-V2	Concat-V2-GP	Concat-CONCH-HO0	Concat-CONCH-GP	Concat-CONCH-UNI	Concat-CONCH-Dino	CONCH	Virchow2	ProvGigaPath	DinoSSLPath	H-optimus-0	UNI
Concat-CONCH-V2
Concat-V2-GP	0.577
Concat-CONCH-HO0	0.717	0.614
Concat-CONCH-GP	0.698	0.538	0.723
Concat-CONCH-UNI	0.684	0.537	0.703	0.73
Concat-CONCH-Dino	0.743	0.549	0.721	0.717	0.67
CONCH	0.661	0.442	0.634	0.618	0.593	0.732
Virchow2	0.627	0.718	0.665	0.574	0.566	0.579	0.474
ProvGigaPath	0.613	0.522	0.653	0.694	0.673	0.572	0.462	0.547
DinoSSLPath	0.549	0.589	0.659	0.565	0.529	0.561	0.432	0.621	0.592
H-optimus-0	0.534	0.617	0.657	0.548	0.53	0.542	0.426	0.646	0.568	0.702
UNI	0.253	0.294	0.317	0.251	0.251	0.292	0.248	0.272	0.208	0.254	0.252
Task: KIEL_STAD_EBV
	Concat-CONCH-V2	Concat-V2-GP	Concat-CONCH-HO0	Concat-CONCH-GP	Concat-CONCH-UNI	Concat-CONCH-Dino	CONCH	Virchow2	ProvGigaPath	DinoSSLPath	H-optimus-0	UNI
Concat-CONCH-V2
Concat-V2-GP	0.691
Concat-CONCH-HO0	0.628	0.671
Concat-CONCH-GP	0.764	0.509	0.494
Concat-CONCH-UNI	0.738	0.752	0.868	0.588
Concat-CONCH-Dino	0.801	0.72	0.765	0.648	0.888
CONCH	0.749	0.61	0.646	0.68	0.766	0.785
Virchow2	0.561	0.72	0.776	0.436	0.79	0.69	0.572
ProvGigaPath	0.73	0.685	0.608	0.624	0.742	0.713	0.659	0.586
DinoSSLPath	0.73	0.685	0.789	0.587	0.799	0.818	0.805	0.713	0.627
H-optimus-0	0.51	0.574	0.665	0.514	0.574	0.561	0.426	0.531	0.477	0.576
UNI	0.646	0.695	0.675	0.507	0.831	0.729	0.61	0.729	0.752	0.69	0.457
Task: KIEL_STAD_ISMSIH
	Concat-CONCH-V2	Concat-V2-GP	Concat-CONCH-HO0	Concat-CONCH-GP	Concat-CONCH-UNI	Concat-CONCH-Dino	CONCH	Virchow2	ProvGigaPath	DinoSSLPath	H-optimus-0	UNI
Concat-CONCH-V2
Concat-V2-GP	0.726
Concat-CONCH-HO0	0.65	0.622
Concat-CONCH-GP	0.566	0.712	0.529
Concat-CONCH-UNI	0.539	0.611	0.617	0.52
Concat-CONCH-Dino	0.61	0.66	0.648	0.749	0.61
CONCH	0.581	0.576	0.501	0.726	0.537	0.654
Virchow2	0.727	0.889	0.574	0.711	0.591	0.663	0.618
ProvGigaPath	0.582	0.633	0.592	0.702	0.447	0.606	0.57	0.659
DinoSSLPath	0.273	0.206	0.281	0.206	0.273	0.3	0.193	0.183	0.179
H-optimus-0	0.532	0.457	0.703	0.38	0.61	0.527	0.358	0.447	0.47	0.333
UNI	0.442	0.451	0.54	0.326	0.614	0.426	0.282	0.41	0.402	0.421	0.665
Task: KIEL_STAD_LAUREN
	Concat-CONCH-V2	Concat-V2-GP	Concat-CONCH-HO0	Concat-CONCH-GP	Concat-CONCH-UNI	Concat-CONCH-Dino	CONCH	Virchow2	ProvGigaPath	DinoSSLPath	H-optimus-0	UNI
Concat-CONCH-V2
Concat-V2-GP	0.83
Concat-CONCH-HO0	0.735	0.867
Concat-CONCH-GP	0.697	0.823	0.849
Concat-CONCH-UNI	0.778	0.893	0.92	0.84
Concat-CONCH-Dino	0.583	0.718	0.76	0.837	0.768
CONCH	0.57	0.656	0.709	0.706	0.701	0.621
Virchow2	0.801	0.83	0.787	0.71	0.813	0.66	0.611
ProvGigaPath	0.563	0.698	0.722	0.789	0.712	0.784	0.562	0.657
DinoSSLPath	0.645	0.751	0.794	0.801	0.82	0.889	0.607	0.726	0.72
H-optimus-0	0.652	0.74	0.753	0.662	0.742	0.616	0.538	0.748	0.596	0.644
UNI	0.741	0.804	0.831	0.743	0.857	0.681	0.624	0.812	0.714	0.732	0.741
Task: KIEL_STAD_M_STATUS
	Concat-CONCH-V2	Concat-V2-GP	Concat-CONCH-HO0	Concat-CONCH-GP	Concat-CONCH-UNI	Concat-CONCH-Dino	CONCH	Virchow2	ProvGigaPath	DinoSSLPath	H-optimus-0	UNI
Concat-CONCH-V2
Concat-V2-GP	0.321
Concat-CONCH-HO0	0.377	0.32
Concat-CONCH-GP	0.217	0.41	0.372
Concat-CONCH-UNI	0.163	0.29	0.278	0.281
Concat-CONCH-Dino	0.496	0.301	0.587	0.365	0.24
CONCH	0.244	0.198	0.352	0.494	0.313	0.325
Virchow2	0.243	0.332	0.2	0.33	0.193	0.207	0.217
ProvGigaPath	0.076	0.236	0.135	0.318	0.081	0.125	0.086	0.155
DinoSSLPath	0.342	0.275	0.556	0.282	0.27	0.64	0.243	0.179	0.131
H-optimus-0	0.163	0.367	0.378	0.281	0.297	0.259	0.09	0.233	0.271	0.27
UNI	0.048	0.116	0.224	0.265	0.477	0.162	0.262	0.215	0.026	0.23	0.277
Task: KIEL_STAD_N_STATUS
	Concat-CONCH-V2	Concat-V2-GP	Concat-CONCH-HO0	Concat-CONCH-GP	Concat-CONCH-UNI	Concat-CONCH-Dino	CONCH	Virchow2	ProvGigaPath	DinoSSLPath	H-optimus-0	UNI
Concat-CONCH-V2
Concat-V2-GP	0.675
Concat-CONCH-HO0	0.605	0.632
Concat-CONCH-GP	0.595	0.498	0.48
Concat-CONCH-UNI	0.3	0.4	0.379	0.226
Concat-CONCH-Dino	0.729	0.636	0.682	0.64	0.33
CONCH	0.627	0.522	0.649	0.568	0.31	0.745
Virchow2	0.737	0.69	0.57	0.532	0.287	0.63	0.503
ProvGigaPath	0.324	0.297	0.212	0.498	0.065	0.298	0.223	0.342
DinoSSLPath	0.616	0.503	0.509	0.59	0.221	0.649	0.482	0.577	0.342
H-optimus-0	0.533	0.56	0.685	0.425	0.306	0.574	0.454	0.635	0.219	0.559
UNI	0.524	0.567	0.62	0.376	0.541	0.504	0.393	0.478	0.192	0.389	0.49
Task: MARRA_BRCA_N_STATUS
	Concat-CONCH-V2	Concat-V2-GP	Concat-CONCH-HO0	Concat-CONCH-GP	Concat-CONCH-UNI	Concat-CONCH-Dino	CONCH	Virchow2	ProvGigaPath	DinoSSLPath	H-optimus-0	UNI
Concat-CONCH-V2
Concat-V2-GP	0.666
Concat-CONCH-HO0	0.584	0.703
Concat-CONCH-GP	0.73	0.66	0.562
Concat-CONCH-UNI	0.656	0.571	0.417	0.726
Concat-CONCH-Dino	0.74	0.649	0.602	0.732	0.694
CONCH	0.639	0.608	0.655	0.672	0.572	0.661
Virchow2	0.469	0.616	0.689	0.474	0.34	0.501	0.522
ProvGigaPath	0.455	0.585	0.667	0.486	0.343	0.471	0.491	0.644
DinoSSLPath	0.621	0.644	0.668	0.663	0.547	0.76	0.66	0.558	0.553
H-optimus-0	0.613	0.665	0.716	0.598	0.504	0.614	0.619	0.626	0.526	0.626
UNI	0.695	0.735	0.641	0.728	0.59	0.647	0.607	0.569	0.581	0.646	0.643
